# Supplementary material for: Impact of the COVID-19 pandemic on internal medicine training in the United States: results from a national survey
Source: BMC Health Serv Res. 2023 Nov 22;23:1285. doi: 10.1186/s12913-023-10237-9 (PMC10666403; doi:10.1186/s12913-023-10237-9)
Supplement: Supplementary file 3 — Additional file 3. [file 12913_2023_10237_MOESM3_ESM.xlsx]

## Sheet: Data
Supplemental Appendix 2 - Raw Survey Data	CaseNumber	The published format which was employed	Case completed in Snap Interviewer	Time interview started	Date of interview	Completion date of interview	Time interview ended	Regions	Member Age from ACP Profile_Recoded	CLINICAL ENVIRONMENT Since the start of the COVID-19 pand...	During the COVID-19 pandemic, I have been asked to rotate...	During the COVID-19 pandemic, I have been asked to serve ...	CLINICAL EDUCATION Since the start of COVID-19, my level ...	Has your level of indirect supervision (i.e., calls to ru...	This reduction of supervision by attending physicians sin... - Increased medical errors	This reduction of supervision by attending physicians sin... - Led to near misses	This reduction of supervision by attending physicians sin... - Led to harm for patients	This reduction of supervision by attending physicians sin... - Led to myself or colleagues breaking duty hours	This reduction of supervision by attending physicians sin... - Increased my level of burnout	This reduction of supervision by attending physicians sin... - None of the above	Since the start of the COVID-19 pandemic, how, if at all,...	Since the start of the COVID-19 pandemic, how, if at all,... - Schedule changes during COVID led me to miss out on training in a future specialty I was considering	Since the start of the COVID-19 pandemic, how, if at all,... - I am less likely to choose any subspecialty training	Since the start of the COVID-19 pandemic, how, if at all,... - I am less likely to remain in clinical medicine	Since the start of the COVID-19 pandemic, how, if at all,... - I am more likely to choose a subspecialty, other than hospital medicine or pulmonology	Since the start of the COVID-19 pandemic, how, if at all,... - I am more likely to choose hospital medicine	Since the start of the COVID-19 pandemic, how, if at all,... - I am more likely to choose pulmonology for subspecialty training	Since the start of the COVID-19 pandemic, how, if at all,... - My career choices have not changed	How has the COVID-19 pandemic changed your clinical educa...	How has the COVID-19 pandemic changed your clinical educa...	How has the COVID-19 pandemic changed your clinical educa...	What has your program done to address COVID-19 related re... - Our program leadership (PD, APDs) have held meetings to discuss changes in our education	What has your program done to address COVID-19 related re... - Our program leadership and/or chiefs have shared resources for our education	What has your program done to address COVID-19 related re... - Our chief residents have created new resources to improve our education	What has your program done to address COVID-19 related re... - Other	Please specify:	WELLNESS Have you or those who support you been diagnosed... - I have been diagnosed with COVID-19	WELLNESS Have you or those who support you been diagnosed... - One or more of my co-residents have been diagnosed with COVID-19	WELLNESS Have you or those who support you been diagnosed... - One or more of my co-workers (not co-residents/fellows) have been diagnosed with COVID-19	WELLNESS Have you or those who support you been diagnosed... - One or more of my program leaders (chiefs, APDs, PDs) have been diagnosed with COVID-19	WELLNESS Have you or those who support you been diagnosed... - One or more members of my immediate family have been diagnosed with COVID-19	WELLNESS Have you or those who support you been diagnosed... - One or more members of my extended family have been diagnosed with COVID-19	WELLNESS Have you or those who support you been diagnosed... - One or more members of my community (neighborhood, religious groups, etc.) have been diagnosed with COVID-19	WELLNESS Have you or those who support you been diagnosed... - No one I know personally has been diagnosed with COVID-19	Please quantify how many co-residents have been diagnosed...	Have you or those who support you been hospitalized with ... - I have been hospitalized due to COVID-19	Have you or those who support you been hospitalized with ... - One or more of my co-residents have been hospitalized due to COVID-19	Have you or those who support you been hospitalized with ... - One or more of my co-workers (not co-residents/fellows) have been hospitalized due to COVID-19	Have you or those who support you been hospitalized with ... - One or more of my program leaders (chiefs, APDs, PDs) have been hospitalized due to COVID-19
	914	Smartphone	completed	01:56:05	2021-05-22	2021-05-22	02:20:23	Midwest	31-35	Has not been disrupted	3 months	I haven't served in these roles	Not changed	#NULL!	#NULL!	#NULL!	#NULL!	#NULL!	#NULL!	#NULL!	I feel somewhat more prepared to practice independently after graduation	0	0	0	0	0	0	My career choices have not changed	Slightly less teaching time on clinical rounds	Significantly fewer didactic conferences	Significantly less protected time for education	0	0	0	Other	APD longitudinal teaching sessions (eg radiology rounds and EKG rounds)	0	0	One or more of my co-workers (not co-residents/fellows) have been diagnosed with COVID-19	0	One or more members of my immediate family have been diagnosed with COVID-19	One or more members of my extended family have been diagnosed with COVID-19	One or more members of my community (neighborhood, religious groups, etc.) have been diagnosed with COVID-19	0	#NULL!	0	0	One or more of my co-workers (not co-residents/fellows) have been hospitalized due to COVID-19	0
	884	Smartphone	completed	22:03:22	2021-04-10	2021-04-10	22:13:06	Midwest	25-30	1 month	1 month	I haven't served in these roles	Not changed	#NULL!	#NULL!	#NULL!	#NULL!	#NULL!	#NULL!	#NULL!	I feel neither more prepared or less prepared to practice independently after graduation	0	0	0	0	0	0	My career choices have not changed	Slightly less teaching time on clinical rounds	Slightly fewer didactic conferences	Slightly less protected time for education	0	0	0	Other	Change lectures to online/zoom which I think has significantly affected ability to focus and learn	I have been diagnosed with COVID-19	0	0	0	0	0	0	0	#NULL!	0	0	0	0
	1272	Smartphone	completed	06:09:50	2021-04-11	2021-04-11	06:16:50	Northeast	31-35	1 month	Not rotated on a unit for COVID-19 patients	I haven't served in these roles	Slightly decreased	It has significantly decreased	0	0	0	Led to myself or colleagues breaking duty hours	0	0	I feel somewhat less prepared to practice independently after graduation	0	0	0	I am more likely to choose a subspecialty, other than hospital medicine or pulmonology	0	0	0	Significantly less teaching time on clinical rounds	Significantly fewer didactic conferences	Slightly less protected time for education	0	0	0	Other	Didn’t really do anything	0	One or more of my co-residents have been diagnosed with COVID-19	0	0	0	0	0	0	5	0	0	0	0
	476	Smartphone	completed	19:46:13	2021-04-08	2021-04-08	19:53:08	Midwest	31-35	5 months	4 months	I haven't served in these roles	Not changed	#NULL!	#NULL!	#NULL!	#NULL!	#NULL!	#NULL!	#NULL!	I feel somewhat less prepared to practice independently after graduation	Schedule changes during COVID led me to miss out on training in a future specialty I was considering	0	0	0	0	0	0	Significantly less teaching time on clinical rounds	Significantly fewer didactic conferences	Significantly less protected time for education	0	0	0	Other	Gave us a week off	I have been diagnosed with COVID-19	0	One or more of my co-workers (not co-residents/fellows) have been diagnosed with COVID-19	0	One or more members of my immediate family have been diagnosed with COVID-19	0	One or more members of my community (neighborhood, religious groups, etc.) have been diagnosed with COVID-19	0	#NULL!	0	0	One or more of my co-workers (not co-residents/fellows) have been hospitalized due to COVID-19	0
	602	Smartphone	completed	14:19:18	2021-04-11	2021-04-11	14:27:42	Midwest	31-35	6 months	6 months	I haven't served in these roles	Significantly decreased	It has increased enough to account for decrease in direct supervision	0	0	0	Led to myself or colleagues breaking duty hours	Increased my level of burnout	0	I feel significantly more prepared to practice independently after graduation	0	0	I am less likely to remain in clinical medicine	0	0	0	0	Significantly less teaching time on clinical rounds	Significantly fewer didactic conferences	Significantly less protected time for education	0	0	0	Other	Held poor quality zoom education	0	One or more of my co-residents have been diagnosed with COVID-19	One or more of my co-workers (not co-residents/fellows) have been diagnosed with COVID-19	One or more of my program leaders (chiefs, APDs, PDs) have been diagnosed with COVID-19	One or more members of my immediate family have been diagnosed with COVID-19	One or more members of my extended family have been diagnosed with COVID-19	One or more members of my community (neighborhood, religious groups, etc.) have been diagnosed with COVID-19	0	8	0	One or more of my co-residents have been hospitalized due to COVID-19	One or more of my co-workers (not co-residents/fellows) have been hospitalized due to COVID-19	0
	199	Smartphone	completed	15:48:04	2021-03-12	2021-03-12	16:09:20	Northeast	25-30	Since the beginning of the pandemic	The entire pandemic	I haven't served in these roles	Not changed	#NULL!	#NULL!	#NULL!	#NULL!	#NULL!	#NULL!	#NULL!	I feel somewhat less prepared to practice independently after graduation	Schedule changes during COVID led me to miss out on training in a future specialty I was considering	I am less likely to choose any subspecialty training	I am less likely to remain in clinical medicine	0	0	0	0	Slightly less teaching time on clinical rounds	Significantly fewer didactic conferences	Slightly less protected time for education	Our program leadership (PD, APDs) have held meetings to discuss changes in our education	0	Our chief residents have created new resources to improve our education	Other	Implemented virtual didactics (lectures on Zoom), made lectures recorded automatically and available	0	One or more of my co-residents have been diagnosed with COVID-19	0	0	One or more members of my immediate family have been diagnosed with COVID-19	One or more members of my extended family have been diagnosed with COVID-19	One or more members of my community (neighborhood, religious groups, etc.) have been diagnosed with COVID-19	0	5	0	0	0	0
	536	Web: Snap WebHost	completed	13:48:46	2021-03-12	2021-03-12	13:54:33	Midwest	31-35	6 months	3 months	1 month	Slightly decreased	It has increased enough to account for decrease in direct supervision	0	0	0	0	0	None of the above	I feel somewhat more prepared to practice independently after graduation	0	0	I am less likely to remain in clinical medicine	0	0	0	0	Slightly less teaching time on clinical rounds	Slightly fewer didactic conferences	Slightly less protected time for education	Our program leadership (PD, APDs) have held meetings to discuss changes in our education	Our program leadership and/or chiefs have shared resources for our education	Our chief residents have created new resources to improve our education	Other	increased online training/meetings/board prep	I have been diagnosed with COVID-19	One or more of my co-residents have been diagnosed with COVID-19	One or more of my co-workers (not co-residents/fellows) have been diagnosed with COVID-19	One or more of my program leaders (chiefs, APDs, PDs) have been diagnosed with COVID-19	One or more members of my immediate family have been diagnosed with COVID-19	One or more members of my extended family have been diagnosed with COVID-19	One or more members of my community (neighborhood, religious groups, etc.) have been diagnosed with COVID-19	0	5	0	0	0	0
	407	Web: Snap WebHost	completed	22:05:28	2021-03-12	2021-03-12	22:21:57	Northeast	31-35	11 months	11 months	I haven't served in these roles	Significantly decreased	It has not increased or decreased	0	0	0	Led to myself or colleagues breaking duty hours	Increased my level of burnout	0	I feel somewhat more prepared to practice independently after graduation	Schedule changes during COVID led me to miss out on training in a future specialty I was considering	0	0	I am more likely to choose a subspecialty, other than hospital medicine or pulmonology	0	0	0	Significantly less teaching time on clinical rounds	Significantly fewer didactic conferences	Significantly less protected time for education	0	0	0	Other	initially no changes were made, now more emphasis on zoom lectures/meetings	I have been diagnosed with COVID-19	One or more of my co-residents have been diagnosed with COVID-19	One or more of my co-workers (not co-residents/fellows) have been diagnosed with COVID-19	One or more of my program leaders (chiefs, APDs, PDs) have been diagnosed with COVID-19	0	One or more members of my extended family have been diagnosed with COVID-19	0	0	More than 10	0	One or more of my co-residents have been hospitalized due to COVID-19	0	0
	550	Web: Snap WebHost	completed	06:14:38	2021-03-14	2021-03-14	06:21:35	South	31-35	1 month	1 year	I haven't served in these roles	Not changed	#NULL!	#NULL!	#NULL!	#NULL!	#NULL!	#NULL!	#NULL!	I feel somewhat more prepared to practice independently after graduation	0	0	0	0	0	0	My career choices have not changed	Slightly less teaching time on clinical rounds	Significantly fewer didactic conferences	Significantly less protected time for education	0	0	0	Other	it has not been addressed	0	One or more of my co-residents have been diagnosed with COVID-19	0	0	0	0	0	0	10	0	0	One or more of my co-workers (not co-residents/fellows) have been hospitalized due to COVID-19	0
	512	Tablet	completed	02:04:56	2021-03-13	2021-03-13	02:10:46	Northeast	25-30	9 months	7 months	I haven't served in these roles	Slightly decreased	It has increased but doesn't make up for the loss of direct supervision	0	0	0	0	Increased my level of burnout	0	I feel somewhat less prepared to practice independently after graduation	0	0	0	0	0	0	My career choices have not changed	Slightly less teaching time on clinical rounds	Significantly fewer didactic conferences	Significantly less protected time for education	0	0	0	Other	Minimal has been done	I have been diagnosed with COVID-19	One or more of my co-residents have been diagnosed with COVID-19	One or more of my co-workers (not co-residents/fellows) have been diagnosed with COVID-19	0	One or more members of my immediate family have been diagnosed with COVID-19	One or more members of my extended family have been diagnosed with COVID-19	One or more members of my community (neighborhood, religious groups, etc.) have been diagnosed with COVID-19	0	More than 10	0	0	0	0
	1067	Smartphone	completed	02:44:31	2021-05-22	2021-05-22	02:52:24	Northeast	25-30	2 months	6 months	I haven't served in these roles	Slightly decreased	It has increased but doesn't make up for the loss of direct supervision	0	0	0	0	0	None of the above	I feel neither more prepared or less prepared to practice independently after graduation	0	0	0	0	0	0	My career choices have not changed	Significantly less teaching time on clinical rounds	Significantly fewer didactic conferences	Slightly less protected time for education	0	0	0	Other	More virtual conferences	I have been diagnosed with COVID-19	One or more of my co-residents have been diagnosed with COVID-19	One or more of my co-workers (not co-residents/fellows) have been diagnosed with COVID-19	One or more of my program leaders (chiefs, APDs, PDs) have been diagnosed with COVID-19	One or more members of my immediate family have been diagnosed with COVID-19	One or more members of my extended family have been diagnosed with COVID-19	One or more members of my community (neighborhood, religious groups, etc.) have been diagnosed with COVID-19	0	More than 10	0	0	0	0
	590	Smartphone	completed	15:59:50	2021-03-19	2021-03-19	16:07:38	Midwest	31-35	1 year	5 months	I haven't served in these roles	Significantly decreased	It has increased enough to account for decrease in direct supervision	0	0	0	Led to myself or colleagues breaking duty hours	Increased my level of burnout	0	I feel significantly more prepared to practice independently after graduation	Schedule changes during COVID led me to miss out on training in a future specialty I was considering	0	0	0	0	0	0	Significantly less teaching time on clinical rounds	Significantly fewer didactic conferences	Significantly less protected time for education	0	0	0	Other	n/a	0	One or more of my co-residents have been diagnosed with COVID-19	0	0	0	0	0	0	4	0	0	0	0
	125	Smartphone	completed	23:15:01	2021-04-09	2021-05-21	14:17:33	Northeast	31-35	5 months	4 months	3 months	Not changed	#NULL!	#NULL!	#NULL!	#NULL!	#NULL!	#NULL!	#NULL!	I feel significantly more prepared to practice independently after graduation	0	0	0	0	0	0	My career choices have not changed	Slightly less teaching time on clinical rounds	Significantly fewer didactic conferences	Significantly less protected time for education	0	0	0	Other	No	0	0	One or more of my co-workers (not co-residents/fellows) have been diagnosed with COVID-19	One or more of my program leaders (chiefs, APDs, PDs) have been diagnosed with COVID-19	One or more members of my immediate family have been diagnosed with COVID-19	One or more members of my extended family have been diagnosed with COVID-19	One or more members of my community (neighborhood, religious groups, etc.) have been diagnosed with COVID-19	0	#NULL!	0	0	0	0
	1156	Web: Snap WebHost	completed	17:35:51	2021-04-12	2021-04-12	18:04:29	West	31-35	6 months	4 months	I haven't served in these roles	Slightly decreased	It has moderately decreased	0	0	0	0	0	None of the above	I feel significantly more prepared to practice independently after graduation	0	I am less likely to choose any subspecialty training	0	0	0	0	0	Significantly less teaching time on clinical rounds	Slightly fewer didactic conferences	Significantly less protected time for education	0	0	0	Other	no changes	0	0	0	0	0	0	0	No one I know personally has been diagnosed with COVID-19	#NULL!	#NULL!	#NULL!	#NULL!	#NULL!
	957	Smartphone	completed	23:09:58	2021-03-12	2021-03-12	23:16:37	South	31-35	3 months	The entire pandemic	I haven't served in these roles	Significantly decreased	It has moderately decreased	0	Led to near misses	0	Led to myself or colleagues breaking duty hours	Increased my level of burnout	0	I feel significantly less prepared to practice independently after graduation	0	0	0	0	0	I am more likely to choose pulmonology for subspecialty training	0	Significantly less teaching time on clinical rounds	Slightly fewer didactic conferences	Slightly less protected time for education	0	0	0	Other	No new changes	I have been diagnosed with COVID-19	One or more of my co-residents have been diagnosed with COVID-19	One or more of my co-workers (not co-residents/fellows) have been diagnosed with COVID-19	0	One or more members of my immediate family have been diagnosed with COVID-19	0	One or more members of my community (neighborhood, religious groups, etc.) have been diagnosed with COVID-19	0	2	I have been hospitalized due to COVID-19	0	0	0
	39	Web: Snap WebHost	completed	02:41:25	2021-03-25	2021-03-25	02:48:50	West	31-35	Since the beginning of the pandemic	10 months	3 months	Significantly decreased	It has moderately decreased	Increased medical errors	Led to near misses	0	Led to myself or colleagues breaking duty hours	Increased my level of burnout	0	I feel somewhat less prepared to practice independently after graduation	0	0	0	0	0	0	My career choices have not changed	Significantly less teaching time on clinical rounds	Significantly fewer didactic conferences	Slightly less protected time for education	0	0	0	Other	no new changes - just forgot that the lectures never happened	0	0	One or more of my co-workers (not co-residents/fellows) have been diagnosed with COVID-19	0	One or more members of my immediate family have been diagnosed with COVID-19	One or more members of my extended family have been diagnosed with COVID-19	One or more members of my community (neighborhood, religious groups, etc.) have been diagnosed with COVID-19	0	#NULL!	0	0	0	0
	788	Web: Snap WebHost	completed	22:27:37	2021-03-19	2021-03-19	22:38:40	Midwest	25-30	Has not been disrupted	3 months	I haven't served in these roles	Not changed	#NULL!	#NULL!	#NULL!	#NULL!	#NULL!	#NULL!	#NULL!	I feel somewhat less prepared to practice independently after graduation	Schedule changes during COVID led me to miss out on training in a future specialty I was considering	I am less likely to choose any subspecialty training	I am less likely to remain in clinical medicine	0	I am more likely to choose hospital medicine	I am more likely to choose pulmonology for subspecialty training	0	Slightly less teaching time on clinical rounds	Significantly fewer didactic conferences	Significantly less protected time for education	0	0	0	Other	none	0	One or more of my co-residents have been diagnosed with COVID-19	0	One or more of my program leaders (chiefs, APDs, PDs) have been diagnosed with COVID-19	0	0	One or more members of my community (neighborhood, religious groups, etc.) have been diagnosed with COVID-19	0	3	0	0	0	0
	1243	Smartphone	completed	06:49:43	2021-03-13	2021-03-13	06:54:32	Northeast	31-35	3 months	The entire pandemic	I haven't served in these roles	Slightly decreased	It has increased enough to account for decrease in direct supervision	0	0	0	0	Increased my level of burnout	0	I feel neither more prepared or less prepared to practice independently after graduation	0	0	0	0	0	0	My career choices have not changed	Slightly less teaching time on clinical rounds	Slightly fewer didactic conferences	Slightly less protected time for education	0	0	0	Other	None	0	0	One or more of my co-workers (not co-residents/fellows) have been diagnosed with COVID-19	0	0	0	One or more members of my community (neighborhood, religious groups, etc.) have been diagnosed with COVID-19	0	#NULL!	0	0	0	0
	792	Smartphone	completed	23:04:44	2021-04-11	2021-04-11	23:08:46	South	25-30	2 months	2 months	I haven't served in these roles	Not changed	#NULL!	#NULL!	#NULL!	#NULL!	#NULL!	#NULL!	#NULL!	I feel somewhat less prepared to practice independently after graduation	0	0	0	I am more likely to choose a subspecialty, other than hospital medicine or pulmonology	0	0	0	Slightly less teaching time on clinical rounds	No change in didactic conference frequency	Slightly less protected time for education	0	0	0	Other	None	0	One or more of my co-residents have been diagnosed with COVID-19	0	0	0	0	0	0	5	0	0	0	0
	1223	Smartphone	completed	05:39:11	2021-05-12	2021-05-12	05:45:35	South	25-30	1 month	1 month	I haven't served in these roles	Not changed	#NULL!	#NULL!	#NULL!	#NULL!	#NULL!	#NULL!	#NULL!	I feel somewhat more prepared to practice independently after graduation	Schedule changes during COVID led me to miss out on training in a future specialty I was considering	0	0	0	0	0	0	Slightly less teaching time on clinical rounds	Slightly fewer didactic conferences	Slightly less protected time for education	0	0	0	Other	None	0	One or more of my co-residents have been diagnosed with COVID-19	One or more of my co-workers (not co-residents/fellows) have been diagnosed with COVID-19	One or more of my program leaders (chiefs, APDs, PDs) have been diagnosed with COVID-19	0	One or more members of my extended family have been diagnosed with COVID-19	One or more members of my community (neighborhood, religious groups, etc.) have been diagnosed with COVID-19	0	8	0	0	0	0
	1296	Smartphone	completed	07:00:03	2021-04-11	2021-04-11	07:04:16	South	25-30	Has not been disrupted	3 months	I haven't served in these roles	Significantly decreased	It has not increased or decreased	0	0	0	0	Increased my level of burnout	0	I feel neither more prepared or less prepared to practice independently after graduation	0	0	0	I am more likely to choose a subspecialty, other than hospital medicine or pulmonology	0	0	0	Significantly less teaching time on clinical rounds	Slightly fewer didactic conferences	Significantly less protected time for education	0	0	0	Other	None	0	0	0	0	0	0	0	No one I know personally has been diagnosed with COVID-19	#NULL!	#NULL!	#NULL!	#NULL!	#NULL!
	740	Web: Snap WebHost	completed	20:36:10	2021-05-21	2021-05-21	20:44:16	West	25-30	2 months	6 months	I haven't served in these roles	Not changed	#NULL!	#NULL!	#NULL!	#NULL!	#NULL!	#NULL!	#NULL!	I feel somewhat less prepared to practice independently after graduation	0	0	0	0	0	0	My career choices have not changed	No change in teaching time on clinical rounds	Significantly fewer didactic conferences	Significantly less protected time for education	0	0	0	Other	none	0	One or more of my co-residents have been diagnosed with COVID-19	0	0	0	0	One or more members of my community (neighborhood, religious groups, etc.) have been diagnosed with COVID-19	0	2	0	0	0	0
	225	Smartphone	completed	12:44:23	2021-04-10	2021-04-10	12:52:25	Midwest	36-40	6 months	5 months	I haven't served in these roles	Significantly decreased	It has not increased or decreased	Increased medical errors	Led to near misses	Led to harm for patients	Led to myself or colleagues breaking duty hours	Increased my level of burnout	0	I feel significantly less prepared to practice independently after graduation	Schedule changes during COVID led me to miss out on training in a future specialty I was considering	0	0	I am more likely to choose a subspecialty, other than hospital medicine or pulmonology	0	0	0	Significantly less teaching time on clinical rounds	Significantly fewer didactic conferences	Significantly less protected time for education	0	0	0	Other	None	I have been diagnosed with COVID-19	One or more of my co-residents have been diagnosed with COVID-19	One or more of my co-workers (not co-residents/fellows) have been diagnosed with COVID-19	One or more of my program leaders (chiefs, APDs, PDs) have been diagnosed with COVID-19	One or more members of my immediate family have been diagnosed with COVID-19	One or more members of my extended family have been diagnosed with COVID-19	One or more members of my community (neighborhood, religious groups, etc.) have been diagnosed with COVID-19	0	More than 10	0	One or more of my co-residents have been hospitalized due to COVID-19	One or more of my co-workers (not co-residents/fellows) have been hospitalized due to COVID-19	0
	179	Web: Snap WebHost	completed	22:27:28	2021-05-20	2021-05-20	22:32:17	Northeast	25-30	Since the beginning of the pandemic	2 months	I haven't served in these roles	Not changed	#NULL!	#NULL!	#NULL!	#NULL!	#NULL!	#NULL!	#NULL!	I feel significantly more prepared to practice independently after graduation	0	I am less likely to choose any subspecialty training	0	0	0	0	0	Significantly less teaching time on clinical rounds	Significantly fewer didactic conferences	Significantly less protected time for education	0	0	0	Other	none	0	One or more of my co-residents have been diagnosed with COVID-19	One or more of my co-workers (not co-residents/fellows) have been diagnosed with COVID-19	One or more of my program leaders (chiefs, APDs, PDs) have been diagnosed with COVID-19	0	One or more members of my extended family have been diagnosed with COVID-19	One or more members of my community (neighborhood, religious groups, etc.) have been diagnosed with COVID-19	0	More than 10	0	One or more of my co-residents have been hospitalized due to COVID-19	0	0
	650	Smartphone	completed	17:53:40	2021-05-21	2021-05-21	18:07:06	Northeast	31-35	11 months	11 months	I haven't served in these roles	Not changed	#NULL!	#NULL!	#NULL!	#NULL!	#NULL!	#NULL!	#NULL!	I feel somewhat more prepared to practice independently after graduation	0	0	0	0	0	0	My career choices have not changed	Slightly less teaching time on clinical rounds	Slightly fewer didactic conferences	Slightly less protected time for education	0	0	0	Other	None	0	One or more of my co-residents have been diagnosed with COVID-19	One or more of my co-workers (not co-residents/fellows) have been diagnosed with COVID-19	0	0	One or more members of my extended family have been diagnosed with COVID-19	One or more members of my community (neighborhood, religious groups, etc.) have been diagnosed with COVID-19	0	4	0	0	0	0
	697	Smartphone	completed	18:49:47	2021-04-27	2021-04-27	19:02:04	Northeast	31-35	4 months	3 months	3 months	Significantly decreased	It has not increased or decreased	0	0	0	0	Increased my level of burnout	0	I feel neither more prepared or less prepared to practice independently after graduation	0	0	0	I am more likely to choose a subspecialty, other than hospital medicine or pulmonology	0	0	0	Significantly less teaching time on clinical rounds	Significantly fewer didactic conferences	Significantly less protected time for education	0	0	0	Other	None	0	0	One or more of my co-workers (not co-residents/fellows) have been diagnosed with COVID-19	0	0	0	0	0	#NULL!	0	0	0	0
	339	Web: Snap WebHost	completed	02:19:09	2021-05-11	2021-05-11	02:29:47	South	25-30	6 months	The entire pandemic	I haven't served in these roles	Not changed	#NULL!	#NULL!	#NULL!	#NULL!	#NULL!	#NULL!	#NULL!	I feel neither more prepared or less prepared to practice independently after graduation	0	0	0	0	0	0	My career choices have not changed	Slightly less teaching time on clinical rounds	Slightly fewer didactic conferences	Slightly less protected time for education	0	0	0	Other	none	0	One or more of my co-residents have been diagnosed with COVID-19	One or more of my co-workers (not co-residents/fellows) have been diagnosed with COVID-19	One or more of my program leaders (chiefs, APDs, PDs) have been diagnosed with COVID-19	0	0	0	0	7	0	0	0	0
	48	Web: Snap WebHost	completed	14:49:33	2021-03-19	2021-03-19	14:53:34	South	31-35	3 months	Not rotated on a unit for COVID-19 patients	I haven't served in these roles	Not changed	#NULL!	#NULL!	#NULL!	#NULL!	#NULL!	#NULL!	#NULL!	I feel somewhat less prepared to practice independently after graduation	0	0	I am less likely to remain in clinical medicine	0	I am more likely to choose hospital medicine	I am more likely to choose pulmonology for subspecialty training	0	Significantly less teaching time on clinical rounds	Significantly fewer didactic conferences	Significantly less protected time for education	0	0	0	Other	None of the above	0	0	One or more of my co-workers (not co-residents/fellows) have been diagnosed with COVID-19	0	0	0	One or more members of my community (neighborhood, religious groups, etc.) have been diagnosed with COVID-19	0	#NULL!	0	0	0	0
	342	Web: Snap WebHost	completed	13:28:02	2021-03-12	2021-03-12	13:37:33	Northeast	25-30	8 months	5 months	I haven't served in these roles	Significantly decreased	It has not increased or decreased	0	Led to near misses	Led to harm for patients	Led to myself or colleagues breaking duty hours	0	0	I feel somewhat more prepared to practice independently after graduation	Schedule changes during COVID led me to miss out on training in a future specialty I was considering	0	0	0	0	I am more likely to choose pulmonology for subspecialty training	0	Significantly less teaching time on clinical rounds	Slightly fewer didactic conferences	Significantly less protected time for education	0	0	0	Other	Not much changes	0	One or more of my co-residents have been diagnosed with COVID-19	One or more of my co-workers (not co-residents/fellows) have been diagnosed with COVID-19	One or more of my program leaders (chiefs, APDs, PDs) have been diagnosed with COVID-19	One or more members of my immediate family have been diagnosed with COVID-19	One or more members of my extended family have been diagnosed with COVID-19	One or more members of my community (neighborhood, religious groups, etc.) have been diagnosed with COVID-19	0	More than 10	0	0	0	0
	360	Smartphone	completed	12:12:29	2021-04-08	2021-05-12	03:35:47	Northeast	25-30	Has not been disrupted	4 months	I haven't served in these roles	Slightly decreased	It has not increased or decreased	0	0	0	0	Increased my level of burnout	0	I feel significantly less prepared to practice independently after graduation	0	I am less likely to choose any subspecialty training	0	0	I am more likely to choose hospital medicine	0	0	Significantly less teaching time on clinical rounds	Significantly fewer didactic conferences	Significantly less protected time for education	0	0	0	Other	Nothing	0	One or more of my co-residents have been diagnosed with COVID-19	One or more of my co-workers (not co-residents/fellows) have been diagnosed with COVID-19	0	0	0	0	0	5	0	0	0	0
	1199	Smartphone	completed	16:29:45	2021-03-23	2021-03-23	16:47:53	West	36-40	8 months	6 months	I haven't served in these roles	Not changed	#NULL!	#NULL!	#NULL!	#NULL!	#NULL!	#NULL!	#NULL!	I feel neither more prepared or less prepared to practice independently after graduation	Schedule changes during COVID led me to miss out on training in a future specialty I was considering	0	0	0	0	0	0	Significantly less teaching time on clinical rounds	Significantly fewer didactic conferences	Significantly less protected time for education	0	0	0	Other	Nothing	0	One or more of my co-residents have been diagnosed with COVID-19	0	0	0	0	One or more members of my community (neighborhood, religious groups, etc.) have been diagnosed with COVID-19	0	3	0	0	0	0
	213	Web: Snap WebHost	completed	21:01:11	2021-03-12	2021-03-12	21:06:39	Northeast	31-35	6 months	Not rotated on a unit for COVID-19 patients	I haven't served in these roles	Not changed	#NULL!	#NULL!	#NULL!	#NULL!	#NULL!	#NULL!	#NULL!	I feel somewhat less prepared to practice independently after graduation	Schedule changes during COVID led me to miss out on training in a future specialty I was considering	0	I am less likely to remain in clinical medicine	0	0	0	0	No change in teaching time on clinical rounds	Significantly fewer didactic conferences	Significantly less protected time for education	0	0	0	Other	nothing	0	One or more of my co-residents have been diagnosed with COVID-19	One or more of my co-workers (not co-residents/fellows) have been diagnosed with COVID-19	0	0	0	0	0	More than 10	0	One or more of my co-residents have been hospitalized due to COVID-19	0	0
	614	Smartphone	completed	02:25:15	2021-03-13	2021-03-13	02:33:00	Northeast	31-35	7 months	1 year	I haven't served in these roles	Slightly decreased	It has moderately decreased	0	0	0	0	Increased my level of burnout	0	I feel significantly less prepared to practice independently after graduation	0	0	0	0	0	0	My career choices have not changed	Significantly less teaching time on clinical rounds	Significantly fewer didactic conferences	Slightly less protected time for education	0	0	0	Other	Nothing	0	One or more of my co-residents have been diagnosed with COVID-19	One or more of my co-workers (not co-residents/fellows) have been diagnosed with COVID-19	0	0	One or more members of my extended family have been diagnosed with COVID-19	0	0	4	0	0	0	0
	13	Smartphone	completed	07:05:03	2021-04-08	2021-04-08	07:11:52	West	31-35	Since the beginning of the pandemic	The entire pandemic	The entire pandemic	Significantly decreased	It has not increased or decreased	Increased medical errors	Led to near misses	Led to harm for patients	Led to myself or colleagues breaking duty hours	Increased my level of burnout	0	I feel significantly more prepared to practice independently after graduation	0	0	0	0	0	0	My career choices have not changed	No change in teaching time on clinical rounds	Significantly fewer didactic conferences	Significantly less protected time for education	0	0	0	Other	nothing at all horrible horrible treatment from our attendings and APD AND PD, bordering on cruel	0	0	0	0	One or more members of my immediate family have been diagnosed with COVID-19	One or more members of my extended family have been diagnosed with COVID-19	One or more members of my community (neighborhood, religious groups, etc.) have been diagnosed with COVID-19	0	#NULL!	0	0	0	0
	296	Smartphone	completed	14:47:09	2021-03-12	2021-03-12	14:54:20	Midwest	25-30	3 months	3 months	I haven't served in these roles	Slightly decreased	It has not increased or decreased	0	Led to near misses	0	Led to myself or colleagues breaking duty hours	Increased my level of burnout	0	I feel neither more prepared or less prepared to practice independently after graduation	0	0	0	0	0	0	My career choices have not changed	Significantly less teaching time on clinical rounds	Slightly fewer didactic conferences	Significantly less protected time for education	0	0	0	Other	nothing has been done	0	0	0	0	0	0	0	No one I know personally has been diagnosed with COVID-19	#NULL!	#NULL!	#NULL!	#NULL!	#NULL!
	1074	Web: Snap WebHost	completed	23:14:25	2021-04-11	2021-04-11	23:42:34	Northeast	31-35	Has not been disrupted	Not rotated on a unit for COVID-19 patients	I haven't served in these roles	Not changed	#NULL!	#NULL!	#NULL!	#NULL!	#NULL!	#NULL!	#NULL!	I feel neither more prepared or less prepared to practice independently after graduation	0	0	0	0	0	0	My career choices have not changed	No change in teaching time on clinical rounds	Significantly fewer didactic conferences	Significantly less protected time for education	Our program leadership (PD, APDs) have held meetings to discuss changes in our education	0	0	Other	online lectures	0	One or more of my co-residents have been diagnosed with COVID-19	0	0	One or more members of my immediate family have been diagnosed with COVID-19	0	One or more members of my community (neighborhood, religious groups, etc.) have been diagnosed with COVID-19	0	More than 10	0	0	0	0
	534	Smartphone	completed	02:35:56	2021-04-27	2021-04-27	02:43:05	Northeast	31-35	6 months	2 months	I haven't served in these roles	Not changed	#NULL!	#NULL!	#NULL!	#NULL!	#NULL!	#NULL!	#NULL!	I feel somewhat less prepared to practice independently after graduation	Schedule changes during COVID led me to miss out on training in a future specialty I was considering	0	0	I am more likely to choose a subspecialty, other than hospital medicine or pulmonology	0	0	0	Significantly less teaching time on clinical rounds	Significantly fewer didactic conferences	Significantly less protected time for education	0	0	0	Other	our program switched to virtual conferences however have not kept up with a consistent schedule	I have been diagnosed with COVID-19	One or more of my co-residents have been diagnosed with COVID-19	One or more of my co-workers (not co-residents/fellows) have been diagnosed with COVID-19	One or more of my program leaders (chiefs, APDs, PDs) have been diagnosed with COVID-19	0	One or more members of my extended family have been diagnosed with COVID-19	One or more members of my community (neighborhood, religious groups, etc.) have been diagnosed with COVID-19	0	8	0	One or more of my co-residents have been hospitalized due to COVID-19	One or more of my co-workers (not co-residents/fellows) have been hospitalized due to COVID-19	0
	356	Web: Snap WebHost	completed	16:40:03	2021-04-08	2021-04-08	16:45:10	South	31-35	3 months	2 months	I haven't served in these roles	Not changed	#NULL!	#NULL!	#NULL!	#NULL!	#NULL!	#NULL!	#NULL!	I feel neither more prepared or less prepared to practice independently after graduation	Schedule changes during COVID led me to miss out on training in a future specialty I was considering	0	0	0	0	0	0	Slightly less teaching time on clinical rounds	Significantly fewer didactic conferences	Slightly less protected time for education	0	0	0	Other	Program has not attempted to change education	0	One or more of my co-residents have been diagnosed with COVID-19	One or more of my co-workers (not co-residents/fellows) have been diagnosed with COVID-19	0	0	One or more members of my extended family have been diagnosed with COVID-19	One or more members of my community (neighborhood, religious groups, etc.) have been diagnosed with COVID-19	0	More than 10	0	0	0	0
	559	Smartphone	completed	05:22:48	2021-05-11	2021-05-11	05:30:42	Midwest	25-30	Since the beginning of the pandemic	4 months	I haven't served in these roles	Not changed	#NULL!	#NULL!	#NULL!	#NULL!	#NULL!	#NULL!	#NULL!	I feel somewhat less prepared to practice independently after graduation	Schedule changes during COVID led me to miss out on training in a future specialty I was considering	0	0	I am more likely to choose a subspecialty, other than hospital medicine or pulmonology	0	0	0	Slightly less teaching time on clinical rounds	No change in didactic conference frequency	Significantly less protected time for education	0	0	0	Other	Remote learning	0	One or more of my co-residents have been diagnosed with COVID-19	One or more of my co-workers (not co-residents/fellows) have been diagnosed with COVID-19	One or more of my program leaders (chiefs, APDs, PDs) have been diagnosed with COVID-19	One or more members of my immediate family have been diagnosed with COVID-19	One or more members of my extended family have been diagnosed with COVID-19	0	0	More than 10	0	0	One or more of my co-workers (not co-residents/fellows) have been hospitalized due to COVID-19	0
	91	Web: Snap WebHost	completed	06:25:42	2021-03-12	2021-03-12	06:41:03	West	36-40	7 months	9 months	I haven't served in these roles	Not changed	#NULL!	#NULL!	#NULL!	#NULL!	#NULL!	#NULL!	#NULL!	I feel somewhat less prepared to practice independently after graduation	Schedule changes during COVID led me to miss out on training in a future specialty I was considering	I am less likely to choose any subspecialty training	I am less likely to remain in clinical medicine	0	0	0	0	Slightly less teaching time on clinical rounds	Significantly fewer didactic conferences	Significantly less protected time for education	Our program leadership (PD, APDs) have held meetings to discuss changes in our education	Our program leadership and/or chiefs have shared resources for our education	Our chief residents have created new resources to improve our education	Other	Shifted much of our afternoon lectures to virtual, though this took a while.	0	One or more of my co-residents have been diagnosed with COVID-19	One or more of my co-workers (not co-residents/fellows) have been diagnosed with COVID-19	0	0	One or more members of my extended family have been diagnosed with COVID-19	One or more members of my community (neighborhood, religious groups, etc.) have been diagnosed with COVID-19	0	8	0	0	0	0
	236	Web: Snap WebHost	completed	22:11:40	2021-03-13	2021-03-13	22:20:20	Midwest	31-35	4 months	2 months	I haven't served in these roles	Not changed	#NULL!	#NULL!	#NULL!	#NULL!	#NULL!	#NULL!	#NULL!	I feel neither more prepared or less prepared to practice independently after graduation	0	0	0	0	0	0	My career choices have not changed	Slightly less teaching time on clinical rounds	Slightly fewer didactic conferences	Significantly less protected time for education	Our program leadership (PD, APDs) have held meetings to discuss changes in our education	Our program leadership and/or chiefs have shared resources for our education	Our chief residents have created new resources to improve our education	Other	Shifted to virtual conferences	0	One or more of my co-residents have been diagnosed with COVID-19	0	0	0	One or more members of my extended family have been diagnosed with COVID-19	One or more members of my community (neighborhood, religious groups, etc.) have been diagnosed with COVID-19	0	5	0	0	0	0
	1128	Web: Snap WebHost	completed	17:48:11	2021-05-15	2021-05-15	17:55:23	South	25-30	Has not been disrupted	2 months	2 months	Slightly decreased	It has moderately decreased	Increased medical errors	Led to near misses	Led to harm for patients	Led to myself or colleagues breaking duty hours	0	0	I feel somewhat more prepared to practice independently after graduation	0	0	0	I am more likely to choose a subspecialty, other than hospital medicine or pulmonology	0	0	0	Significantly less teaching time on clinical rounds	Significantly fewer didactic conferences	Significantly less protected time for education	Our program leadership (PD, APDs) have held meetings to discuss changes in our education	0	0	Other	they are still trying to figure how to change it	0	One or more of my co-residents have been diagnosed with COVID-19	One or more of my co-workers (not co-residents/fellows) have been diagnosed with COVID-19	0	0	0	0	0	6	0	0	0	0
	477	Web: Snap WebHost	completed	17:12:18	2021-03-12	2021-03-12	17:15:45	West	31-35	Since the beginning of the pandemic	The entire pandemic	I haven't served in these roles	Not changed	#NULL!	#NULL!	#NULL!	#NULL!	#NULL!	#NULL!	#NULL!	I feel somewhat less prepared to practice independently after graduation	0	0	0	I am more likely to choose a subspecialty, other than hospital medicine or pulmonology	0	0	0	No change in teaching time on clinical rounds	Significantly fewer didactic conferences	Significantly less protected time for education	0	0	0	Other	they have not done anything	0	0	0	0	0	0	0	No one I know personally has been diagnosed with COVID-19	#NULL!	#NULL!	#NULL!	#NULL!	#NULL!
	487	Web: Snap WebHost	completed	17:31:46	2021-04-08	2021-04-08	17:43:47	West	36-40	1 year	2 months	I haven't served in these roles	Not changed	#NULL!	#NULL!	#NULL!	#NULL!	#NULL!	#NULL!	#NULL!	I feel neither more prepared or less prepared to practice independently after graduation	0	0	0	0	0	0	My career choices have not changed	No change in teaching time on clinical rounds	No change in didactic conference frequency	Slightly less protected time for education	0	0	0	Other	Unsure	0	0	0	0	0	One or more members of my extended family have been diagnosed with COVID-19	0	0	#NULL!	0	0	0	0
	737	Smartphone	completed	18:36:40	2021-03-12	2021-03-12	18:41:32	West	25-30	Has not been disrupted	1 month	I haven't served in these roles	Not changed	#NULL!	#NULL!	#NULL!	#NULL!	#NULL!	#NULL!	#NULL!	I feel neither more prepared or less prepared to practice independently after graduation	0	0	0	0	0	0	My career choices have not changed	Slightly less teaching time on clinical rounds	Slightly fewer didactic conferences	Slightly less protected time for education	0	0	0	Other	Use zoom	0	One or more of my co-residents have been diagnosed with COVID-19	0	0	0	0	0	0	5	0	0	0	0
	918	Web: Snap WebHost	completed	22:52:02	2021-04-27	2021-04-27	22:57:50	Midwest	31-35	3 months	3 months	I haven't served in these roles	Not changed	#NULL!	#NULL!	#NULL!	#NULL!	#NULL!	#NULL!	#NULL!	I feel significantly more prepared to practice independently after graduation	0	0	0	0	0	0	My career choices have not changed	Slightly less teaching time on clinical rounds	Slightly fewer didactic conferences	Slightly less protected time for education	0	0	0	Other	We have been given extra time during clinic rotation to catch up for board preparation.	0	One or more of my co-residents have been diagnosed with COVID-19	0	0	0	0	0	0	2	0	0	0	0
	741	Smartphone	completed	21:13:35	2021-03-22	2021-03-22	21:29:54	Northeast	36-40	4 months	9 months	I haven't served in these roles	Not changed	#NULL!	#NULL!	#NULL!	#NULL!	#NULL!	#NULL!	#NULL!	I feel somewhat less prepared to practice independently after graduation	Schedule changes during COVID led me to miss out on training in a future specialty I was considering	0	0	I am more likely to choose a subspecialty, other than hospital medicine or pulmonology	0	0	0	No change in teaching time on clinical rounds	Slightly fewer didactic conferences	Significantly less protected time for education	0	0	0	Other	Web based didactic conferences, other than that, no change.	0	One or more of my co-residents have been diagnosed with COVID-19	One or more of my co-workers (not co-residents/fellows) have been diagnosed with COVID-19	0	0	One or more members of my extended family have been diagnosed with COVID-19	0	0	More than 10	0	0	One or more of my co-workers (not co-residents/fellows) have been hospitalized due to COVID-19	0
	1326	Smartphone	completed	11:24:41	2021-03-20	2021-03-20	11:29:25	Midwest	25-30	1 month	2 months	I haven't served in these roles	Not changed	#NULL!	#NULL!	#NULL!	#NULL!	#NULL!	#NULL!	#NULL!	I feel somewhat less prepared to practice independently after graduation	0	0	0	0	0	0	My career choices have not changed	No change in teaching time on clinical rounds	Significantly fewer didactic conferences	Significantly less protected time for education	0	0	0	Other	Webex	0	0	0	0	0	0	0	No one I know personally has been diagnosed with COVID-19	#NULL!	#NULL!	#NULL!	#NULL!	#NULL!
	1395	Smartphone	completed	11:37:50	2021-03-21	2021-03-21	11:46:34	Midwest	25-30	1 month	1 month	I haven't served in these roles	Slightly decreased	It has not increased or decreased	0	0	0	0	0	None of the above	I feel somewhat less prepared to practice independently after graduation	0	0	I am less likely to remain in clinical medicine	0	0	0	0	Slightly less teaching time on clinical rounds	No change in didactic conference frequency	Slightly less protected time for education	0	0	0	Other	Zoom	0	One or more of my co-residents have been diagnosed with COVID-19	0	0	0	0	0	0	2	0	0	0	0
	27	Smartphone	completed	16:55:12	2021-04-08	2021-04-08	17:01:31	Midwest	31-35	10 months	Not rotated on a unit for COVID-19 patients	I haven't served in these roles	Not changed	#NULL!	#NULL!	#NULL!	#NULL!	#NULL!	#NULL!	#NULL!	I feel neither more prepared or less prepared to practice independently after graduation	0	0	0	0	0	0	My career choices have not changed	No change in teaching time on clinical rounds	No change in didactic conference frequency	No change in protected time for education	#NULL!	#NULL!	#NULL!	#NULL!		0	One or more of my co-residents have been diagnosed with COVID-19	One or more of my co-workers (not co-residents/fellows) have been diagnosed with COVID-19	One or more of my program leaders (chiefs, APDs, PDs) have been diagnosed with COVID-19	One or more members of my immediate family have been diagnosed with COVID-19	0	One or more members of my community (neighborhood, religious groups, etc.) have been diagnosed with COVID-19	0	5	0	0	0	0
	81	Smartphone	completed	01:12:56	2021-04-28	2021-04-28	01:25:31	Midwest	25-30	1 month	1 month	I haven't served in these roles	Not changed	#NULL!	#NULL!	#NULL!	#NULL!	#NULL!	#NULL!	#NULL!	I feel somewhat more prepared to practice independently after graduation	0	0	0	0	0	0	My career choices have not changed	No change in teaching time on clinical rounds	Slightly fewer didactic conferences	Slightly less protected time for education	0	0	0	Other		0	One or more of my co-residents have been diagnosed with COVID-19	One or more of my co-workers (not co-residents/fellows) have been diagnosed with COVID-19	0	One or more members of my immediate family have been diagnosed with COVID-19	One or more members of my extended family have been diagnosed with COVID-19	One or more members of my community (neighborhood, religious groups, etc.) have been diagnosed with COVID-19	0	2	0	0	0	0
	155	Web: Snap WebHost	completed	21:11:16	2021-04-26	2021-04-26	21:16:49	Midwest	25-30	Has not been disrupted	9 months	I haven't served in these roles	Not changed	#NULL!	#NULL!	#NULL!	#NULL!	#NULL!	#NULL!	#NULL!	I feel neither more prepared or less prepared to practice independently after graduation	0	0	0	I am more likely to choose a subspecialty, other than hospital medicine or pulmonology	0	0	0	Slightly less teaching time on clinical rounds	No change in didactic conference frequency	Slightly less protected time for education	Our program leadership (PD, APDs) have held meetings to discuss changes in our education	0	0	0		0	One or more of my co-residents have been diagnosed with COVID-19	One or more of my co-workers (not co-residents/fellows) have been diagnosed with COVID-19	0	0	One or more members of my extended family have been diagnosed with COVID-19	One or more members of my community (neighborhood, religious groups, etc.) have been diagnosed with COVID-19	0	3	0	0	0	0
	270	Smartphone	completed	23:47:51	2021-04-26	2021-04-26	23:54:03	Midwest	25-30	11 months	11 months	I haven't served in these roles	Not changed	#NULL!	#NULL!	#NULL!	#NULL!	#NULL!	#NULL!	#NULL!	I feel neither more prepared or less prepared to practice independently after graduation	0	0	0	0	0	0	My career choices have not changed	No change in teaching time on clinical rounds	No change in didactic conference frequency	Slightly less protected time for education	Our program leadership (PD, APDs) have held meetings to discuss changes in our education	Our program leadership and/or chiefs have shared resources for our education	Our chief residents have created new resources to improve our education	0		0	One or more of my co-residents have been diagnosed with COVID-19	0	One or more of my program leaders (chiefs, APDs, PDs) have been diagnosed with COVID-19	0	0	0	0	1	0	0	0	0
	276	Web: Snap WebHost	completed	16:45:41	2021-04-27	2021-04-27	16:51:47	Midwest	25-30	1 month	Not rotated on a unit for COVID-19 patients	I haven't served in these roles	Not changed	#NULL!	#NULL!	#NULL!	#NULL!	#NULL!	#NULL!	#NULL!	I feel neither more prepared or less prepared to practice independently after graduation	Schedule changes during COVID led me to miss out on training in a future specialty I was considering	0	0	0	0	0	0	No change in teaching time on clinical rounds	No change in didactic conference frequency	Slightly less protected time for education	Our program leadership (PD, APDs) have held meetings to discuss changes in our education	Our program leadership and/or chiefs have shared resources for our education	0	0		0	One or more of my co-residents have been diagnosed with COVID-19	One or more of my co-workers (not co-residents/fellows) have been diagnosed with COVID-19	0	0	One or more members of my extended family have been diagnosed with COVID-19	0	0	More than 10	0	0	0	0
	283	Web: Snap WebHost	completed	15:52:34	2021-04-08	2021-04-08	16:15:16	Midwest	25-30	9 months	3 months	I haven't served in these roles	Not changed	#NULL!	#NULL!	#NULL!	#NULL!	#NULL!	#NULL!	#NULL!	I feel neither more prepared or less prepared to practice independently after graduation	0	0	0	0	0	0	My career choices have not changed	No change in teaching time on clinical rounds	No change in didactic conference frequency	No change in protected time for education	#NULL!	#NULL!	#NULL!	#NULL!		0	One or more of my co-residents have been diagnosed with COVID-19	0	0	0	0	0	0	2	0	0	0	0
	289	Web: Snap WebHost	completed	22:19:17	2021-05-21	2021-05-21	22:25:54	Midwest	31-35	Has not been disrupted	2 months	I haven't served in these roles	Not changed	#NULL!	#NULL!	#NULL!	#NULL!	#NULL!	#NULL!	#NULL!	I feel somewhat more prepared to practice independently after graduation	0	0	0	0	0	0	My career choices have not changed	Slightly less teaching time on clinical rounds	Slightly fewer didactic conferences	No change in protected time for education	#NULL!	#NULL!	#NULL!	#NULL!		I have been diagnosed with COVID-19	One or more of my co-residents have been diagnosed with COVID-19	0	One or more of my program leaders (chiefs, APDs, PDs) have been diagnosed with COVID-19	0	One or more members of my extended family have been diagnosed with COVID-19	One or more members of my community (neighborhood, religious groups, etc.) have been diagnosed with COVID-19	0	More than 10	0	0	0	0
	316	Web: Snap WebHost	completed	14:01:59	2021-04-08	2021-04-08	14:07:39	Midwest	25-30	2 months	2 months	I haven't served in these roles	Not changed	#NULL!	#NULL!	#NULL!	#NULL!	#NULL!	#NULL!	#NULL!	I feel somewhat less prepared to practice independently after graduation	0	0	0	0	0	0	My career choices have not changed	No change in teaching time on clinical rounds	Slightly fewer didactic conferences	Slightly less protected time for education	Our program leadership (PD, APDs) have held meetings to discuss changes in our education	Our program leadership and/or chiefs have shared resources for our education	Our chief residents have created new resources to improve our education	0		0	One or more of my co-residents have been diagnosed with COVID-19	One or more of my co-workers (not co-residents/fellows) have been diagnosed with COVID-19	One or more of my program leaders (chiefs, APDs, PDs) have been diagnosed with COVID-19	0	One or more members of my extended family have been diagnosed with COVID-19	One or more members of my community (neighborhood, religious groups, etc.) have been diagnosed with COVID-19	0	7	0	0	0	0
	317	Smartphone	completed	10:04:04	2021-03-12	2021-03-12	10:08:36	Midwest	25-30	3 months	3 months	I haven't served in these roles	Not changed	#NULL!	#NULL!	#NULL!	#NULL!	#NULL!	#NULL!	#NULL!	I feel somewhat more prepared to practice independently after graduation	0	0	0	0	0	0	My career choices have not changed	Significantly less teaching time on clinical rounds	Slightly fewer didactic conferences	Slightly less protected time for education	Our program leadership (PD, APDs) have held meetings to discuss changes in our education	Our program leadership and/or chiefs have shared resources for our education	Our chief residents have created new resources to improve our education	0		0	One or more of my co-residents have been diagnosed with COVID-19	One or more of my co-workers (not co-residents/fellows) have been diagnosed with COVID-19	0	0	One or more members of my extended family have been diagnosed with COVID-19	One or more members of my community (neighborhood, religious groups, etc.) have been diagnosed with COVID-19	0	More than 10	0	0	0	0
	322	Smartphone	completed	14:41:27	2021-03-12	2021-03-12	14:47:32	Midwest	25-30	3 months	2 months	I haven't served in these roles	Not changed	#NULL!	#NULL!	#NULL!	#NULL!	#NULL!	#NULL!	#NULL!	I feel neither more prepared or less prepared to practice independently after graduation	0	0	0	0	0	0	My career choices have not changed	Slightly less teaching time on clinical rounds	Slightly fewer didactic conferences	No change in protected time for education	#NULL!	#NULL!	#NULL!	#NULL!		0	One or more of my co-residents have been diagnosed with COVID-19	One or more of my co-workers (not co-residents/fellows) have been diagnosed with COVID-19	0	0	0	0	0	6	0	0	0	0
	359	Web: Snap WebHost	completed	00:43:15	2021-04-28	2021-04-28	00:46:20	Midwest	25-30	Has not been disrupted	3 months	I haven't served in these roles	Not changed	#NULL!	#NULL!	#NULL!	#NULL!	#NULL!	#NULL!	#NULL!	I feel neither more prepared or less prepared to practice independently after graduation	Schedule changes during COVID led me to miss out on training in a future specialty I was considering	0	0	I am more likely to choose a subspecialty, other than hospital medicine or pulmonology	0	0	0	No change in teaching time on clinical rounds	Slightly fewer didactic conferences	No change in protected time for education	#NULL!	#NULL!	#NULL!	#NULL!		0	One or more of my co-residents have been diagnosed with COVID-19	One or more of my co-workers (not co-residents/fellows) have been diagnosed with COVID-19	0	0	0	One or more members of my community (neighborhood, religious groups, etc.) have been diagnosed with COVID-19	0	More than 10	0	0	0	0
	394	Web: Snap WebHost	completed	01:15:07	2021-05-08	2021-05-08	01:23:39	Midwest	25-30	Has not been disrupted	Not rotated on a unit for COVID-19 patients	I haven't served in these roles	Not changed	#NULL!	#NULL!	#NULL!	#NULL!	#NULL!	#NULL!	#NULL!	I feel neither more prepared or less prepared to practice independently after graduation	0	0	0	0	0	0	My career choices have not changed	Slightly less teaching time on clinical rounds	Slightly fewer didactic conferences	No change in protected time for education	#NULL!	#NULL!	#NULL!	#NULL!		0	One or more of my co-residents have been diagnosed with COVID-19	One or more of my co-workers (not co-residents/fellows) have been diagnosed with COVID-19	0	0	0	One or more members of my community (neighborhood, religious groups, etc.) have been diagnosed with COVID-19	0	5	0	0	0	0
	405	Smartphone	completed	08:03:37	2021-04-10	2021-04-10	08:09:30	Midwest	31-35	3 months	3 months	I haven't served in these roles	Slightly decreased	It has not increased or decreased	0	Led to near misses	0	0	0	0	I feel significantly more prepared to practice independently after graduation	0	0	0	I am more likely to choose a subspecialty, other than hospital medicine or pulmonology	0	0	0	Slightly less teaching time on clinical rounds	Slightly fewer didactic conferences	Slightly less protected time for education	Our program leadership (PD, APDs) have held meetings to discuss changes in our education	Our program leadership and/or chiefs have shared resources for our education	Our chief residents have created new resources to improve our education	0		I have been diagnosed with COVID-19	One or more of my co-residents have been diagnosed with COVID-19	One or more of my co-workers (not co-residents/fellows) have been diagnosed with COVID-19	0	One or more members of my immediate family have been diagnosed with COVID-19	One or more members of my extended family have been diagnosed with COVID-19	One or more members of my community (neighborhood, religious groups, etc.) have been diagnosed with COVID-19	0	More than 10	0	0	0	0
	432	Smartphone	completed	20:44:56	2021-04-18	2021-04-18	20:49:30	Midwest	25-30	1 month	1 month	I haven't served in these roles	Slightly decreased	It has increased enough to account for decrease in direct supervision	0	0	0	0	0	None of the above	I feel neither more prepared or less prepared to practice independently after graduation	0	0	0	0	0	0	My career choices have not changed	Slightly less teaching time on clinical rounds	No change in didactic conference frequency	No change in protected time for education	#NULL!	#NULL!	#NULL!	#NULL!		0	One or more of my co-residents have been diagnosed with COVID-19	0	One or more of my program leaders (chiefs, APDs, PDs) have been diagnosed with COVID-19	0	0	One or more members of my community (neighborhood, religious groups, etc.) have been diagnosed with COVID-19	0	More than 10	0	0	0	0
	457	Web: Snap WebHost	completed	18:17:48	2021-03-21	2021-03-21	18:58:42	Midwest	25-30	3 months	9 months	I haven't served in these roles	Not changed	#NULL!	#NULL!	#NULL!	#NULL!	#NULL!	#NULL!	#NULL!	I feel neither more prepared or less prepared to practice independently after graduation	0	0	0	I am more likely to choose a subspecialty, other than hospital medicine or pulmonology	0	0	0	Slightly less teaching time on clinical rounds	Slightly fewer didactic conferences	Slightly less protected time for education	0	Our program leadership and/or chiefs have shared resources for our education	Our chief residents have created new resources to improve our education	0		0	One or more of my co-residents have been diagnosed with COVID-19	0	0	One or more members of my immediate family have been diagnosed with COVID-19	One or more members of my extended family have been diagnosed with COVID-19	0	0	More than 10	0	0	0	0
	461	Web: Snap WebHost	completed	16:05:32	2021-05-18	2021-05-18	16:39:53	Midwest	25-30	Has not been disrupted	Not rotated on a unit for COVID-19 patients	I haven't served in these roles	Not changed	#NULL!	#NULL!	#NULL!	#NULL!	#NULL!	#NULL!	#NULL!	I feel significantly more prepared to practice independently after graduation	0	0	0	0	0	I am more likely to choose pulmonology for subspecialty training	0	Significantly less teaching time on clinical rounds	No change in didactic conference frequency	Slightly less protected time for education	Our program leadership (PD, APDs) have held meetings to discuss changes in our education	Our program leadership and/or chiefs have shared resources for our education	Our chief residents have created new resources to improve our education	0		0	One or more of my co-residents have been diagnosed with COVID-19	One or more of my co-workers (not co-residents/fellows) have been diagnosed with COVID-19	0	One or more members of my immediate family have been diagnosed with COVID-19	One or more members of my extended family have been diagnosed with COVID-19	One or more members of my community (neighborhood, religious groups, etc.) have been diagnosed with COVID-19	0	2	0	0	0	0
	469	Web: Snap WebHost	completed	01:00:33	2021-04-09	2021-04-09	01:23:13	Midwest	25-30	2 months	2 months	I haven't served in these roles	Not changed	#NULL!	#NULL!	#NULL!	#NULL!	#NULL!	#NULL!	#NULL!	I feel somewhat less prepared to practice independently after graduation	0	0	0	0	0	0	My career choices have not changed	Slightly less teaching time on clinical rounds	Slightly fewer didactic conferences	No change in protected time for education	#NULL!	#NULL!	#NULL!	#NULL!		0	One or more of my co-residents have been diagnosed with COVID-19	0	0	0	0	0	0	1	0	One or more of my co-residents have been hospitalized due to COVID-19	0	0
	516	Smartphone	completed	13:28:46	2021-04-11	2021-04-11	13:33:09	Midwest	25-30	Has not been disrupted	6 months	I haven't served in these roles	Not changed	#NULL!	#NULL!	#NULL!	#NULL!	#NULL!	#NULL!	#NULL!	I feel neither more prepared or less prepared to practice independently after graduation	0	0	0	0	0	0	My career choices have not changed	Slightly less teaching time on clinical rounds	Significantly fewer didactic conferences	Significantly less protected time for education	0	0	Our chief residents have created new resources to improve our education	0		0	One or more of my co-residents have been diagnosed with COVID-19	One or more of my co-workers (not co-residents/fellows) have been diagnosed with COVID-19	One or more of my program leaders (chiefs, APDs, PDs) have been diagnosed with COVID-19	One or more members of my immediate family have been diagnosed with COVID-19	One or more members of my extended family have been diagnosed with COVID-19	One or more members of my community (neighborhood, religious groups, etc.) have been diagnosed with COVID-19	0	More than 10	0	One or more of my co-residents have been hospitalized due to COVID-19	0	0
	531	Smartphone	completed	22:42:26	2021-04-08	2021-04-08	22:45:57	Midwest	25-30	9 months	1 month	I haven't served in these roles	Not changed	#NULL!	#NULL!	#NULL!	#NULL!	#NULL!	#NULL!	#NULL!	I feel neither more prepared or less prepared to practice independently after graduation	Schedule changes during COVID led me to miss out on training in a future specialty I was considering	0	0	0	0	0	0	Significantly less teaching time on clinical rounds	Significantly fewer didactic conferences	Significantly less protected time for education	0	Our program leadership and/or chiefs have shared resources for our education	0	0		0	0	0	0	0	0	One or more members of my community (neighborhood, religious groups, etc.) have been diagnosed with COVID-19	0	#NULL!	0	0	0	0
	745	Smartphone	completed	15:03:08	2021-03-20	2021-03-20	15:07:43	Midwest	25-30	Has not been disrupted	4 months	I haven't served in these roles	Not changed	#NULL!	#NULL!	#NULL!	#NULL!	#NULL!	#NULL!	#NULL!	I feel somewhat less prepared to practice independently after graduation	0	0	0	0	0	I am more likely to choose pulmonology for subspecialty training	0	Slightly less teaching time on clinical rounds	Slightly fewer didactic conferences	No change in protected time for education	#NULL!	#NULL!	#NULL!	#NULL!		0	One or more of my co-residents have been diagnosed with COVID-19	0	0	0	0	One or more members of my community (neighborhood, religious groups, etc.) have been diagnosed with COVID-19	0	2	0	0	One or more of my co-workers (not co-residents/fellows) have been hospitalized due to COVID-19	0
	771	Web: Snap WebHost	completed	11:01:52	2021-05-15	2021-05-15	11:11:16	Midwest	31-35	2 months	Not rotated on a unit for COVID-19 patients	I haven't served in these roles	Slightly decreased	It has not increased or decreased	0	0	0	0	0	None of the above	I feel neither more prepared or less prepared to practice independently after graduation	0	0	0	0	0	0	My career choices have not changed	Significantly more teaching time on clinical rounds	No change in didactic conference frequency	No change in protected time for education	#NULL!	#NULL!	#NULL!	#NULL!		I have been diagnosed with COVID-19	One or more of my co-residents have been diagnosed with COVID-19	One or more of my co-workers (not co-residents/fellows) have been diagnosed with COVID-19	0	One or more members of my immediate family have been diagnosed with COVID-19	One or more members of my extended family have been diagnosed with COVID-19	0	0	4	0	0	0	0
	835	Smartphone	completed	16:41:01	2021-03-14	2021-03-14	16:47:03	Midwest	25-30	2 months	9 months	I haven't served in these roles	Not changed	#NULL!	#NULL!	#NULL!	#NULL!	#NULL!	#NULL!	#NULL!	I feel neither more prepared or less prepared to practice independently after graduation	Schedule changes during COVID led me to miss out on training in a future specialty I was considering	0	I am less likely to remain in clinical medicine	0	0	0	0	No change in teaching time on clinical rounds	Slightly fewer didactic conferences	Significantly less protected time for education	Our program leadership (PD, APDs) have held meetings to discuss changes in our education	0	0	0		0	One or more of my co-residents have been diagnosed with COVID-19	One or more of my co-workers (not co-residents/fellows) have been diagnosed with COVID-19	0	0	0	One or more members of my community (neighborhood, religious groups, etc.) have been diagnosed with COVID-19	0	10	0	0	0	0
	846	Smartphone	completed	21:03:20	2021-04-10	2021-04-10	21:09:02	Midwest	25-30	Has not been disrupted	2 months	I haven't served in these roles	Not changed	#NULL!	#NULL!	#NULL!	#NULL!	#NULL!	#NULL!	#NULL!	I feel somewhat less prepared to practice independently after graduation	0	0	I am less likely to remain in clinical medicine	0	0	0	0	No change in teaching time on clinical rounds	Slightly fewer didactic conferences	No change in protected time for education	#NULL!	#NULL!	#NULL!	#NULL!		0	One or more of my co-residents have been diagnosed with COVID-19	One or more of my co-workers (not co-residents/fellows) have been diagnosed with COVID-19	0	0	0	One or more members of my community (neighborhood, religious groups, etc.) have been diagnosed with COVID-19	0	3	0	One or more of my co-residents have been hospitalized due to COVID-19	0	0
	868	Web: Snap WebHost	completed	22:46:35	2021-04-10	2021-04-10	22:52:36	Midwest	25-30	2 months	3 months	3 months	Slightly increased	#NULL!	#NULL!	#NULL!	#NULL!	#NULL!	#NULL!	#NULL!	I feel somewhat more prepared to practice independently after graduation	0	I am less likely to choose any subspecialty training	0	0	0	0	0	No change in teaching time on clinical rounds	Slightly fewer didactic conferences	No change in protected time for education	#NULL!	#NULL!	#NULL!	#NULL!		0	One or more of my co-residents have been diagnosed with COVID-19	0	0	0	0	0	0	5	0	One or more of my co-residents have been hospitalized due to COVID-19	One or more of my co-workers (not co-residents/fellows) have been hospitalized due to COVID-19	0
	922	Smartphone	completed	20:36:31	2021-04-11	2021-04-11	20:41:35	Midwest	25-30	2 months	1 month	I haven't served in these roles	Not changed	#NULL!	#NULL!	#NULL!	#NULL!	#NULL!	#NULL!	#NULL!	I feel somewhat more prepared to practice independently after graduation	0	0	0	0	I am more likely to choose hospital medicine	0	0	No change in teaching time on clinical rounds	No change in didactic conference frequency	No change in protected time for education	#NULL!	#NULL!	#NULL!	#NULL!		0	One or more of my co-residents have been diagnosed with COVID-19	0	0	0	0	0	0	1	0	0	0	0
	1015	Web: Snap WebHost	completed	12:25:04	2021-03-13	2021-03-20	08:32:56	Midwest	25-30	2 months	7 months	I haven't served in these roles	Significantly decreased	It has not increased or decreased	Increased medical errors	Led to near misses	Led to harm for patients	Led to myself or colleagues breaking duty hours	Increased my level of burnout	0	I feel neither more prepared or less prepared to practice independently after graduation	Schedule changes during COVID led me to miss out on training in a future specialty I was considering	I am less likely to choose any subspecialty training	I am less likely to remain in clinical medicine	0	0	0	0	Significantly less teaching time on clinical rounds	No change in didactic conference frequency	No change in protected time for education	#NULL!	#NULL!	#NULL!	#NULL!		I have been diagnosed with COVID-19	One or more of my co-residents have been diagnosed with COVID-19	One or more of my co-workers (not co-residents/fellows) have been diagnosed with COVID-19	0	One or more members of my immediate family have been diagnosed with COVID-19	One or more members of my extended family have been diagnosed with COVID-19	One or more members of my community (neighborhood, religious groups, etc.) have been diagnosed with COVID-19	0	2	0	One or more of my co-residents have been hospitalized due to COVID-19	One or more of my co-workers (not co-residents/fellows) have been hospitalized due to COVID-19	0
	1020	Web: Snap WebHost	completed	15:05:46	2021-03-14	2021-03-14	15:11:20	Midwest	25-30	Has not been disrupted	5 months	I haven't served in these roles	Not changed	#NULL!	#NULL!	#NULL!	#NULL!	#NULL!	#NULL!	#NULL!	I feel neither more prepared or less prepared to practice independently after graduation	0	0	0	0	0	0	My career choices have not changed	Slightly less teaching time on clinical rounds	Significantly fewer didactic conferences	No change in protected time for education	#NULL!	#NULL!	#NULL!	#NULL!		0	One or more of my co-residents have been diagnosed with COVID-19	0	0	0	0	0	0	8	0	0	0	0
	1049	Smartphone	completed	10:38:47	2021-05-22	2021-05-22	10:42:30	Midwest	31-35	Has not been disrupted	2 months	I haven't served in these roles	Slightly increased	#NULL!	#NULL!	#NULL!	#NULL!	#NULL!	#NULL!	#NULL!	I feel neither more prepared or less prepared to practice independently after graduation	0	0	0	0	0	0	My career choices have not changed	No change in teaching time on clinical rounds	No change in didactic conference frequency	No change in protected time for education	#NULL!	#NULL!	#NULL!	#NULL!		0	0	0	0	0	0	0	No one I know personally has been diagnosed with COVID-19	#NULL!	#NULL!	#NULL!	#NULL!	#NULL!
	1106	Smartphone	completed	01:20:55	2021-03-20	2021-03-20	01:32:34	Midwest	25-30	Has not been disrupted	2 months	I haven't served in these roles	Not changed	#NULL!	#NULL!	#NULL!	#NULL!	#NULL!	#NULL!	#NULL!	I feel neither more prepared or less prepared to practice independently after graduation	0	0	0	0	I am more likely to choose hospital medicine	I am more likely to choose pulmonology for subspecialty training	0	Slightly more teaching time on clinical rounds	Slightly fewer didactic conferences	No change in protected time for education	#NULL!	#NULL!	#NULL!	#NULL!		0	One or more of my co-residents have been diagnosed with COVID-19	0	0	0	0	One or more members of my community (neighborhood, religious groups, etc.) have been diagnosed with COVID-19	0	More than 10	0	0	0	0
	1122	Web: Snap WebHost	completed	01:52:30	2021-03-22	2021-05-03	05:28:39	Midwest	36-40	2 months	6 months	I haven't served in these roles	Not changed	#NULL!	#NULL!	#NULL!	#NULL!	#NULL!	#NULL!	#NULL!	I feel somewhat less prepared to practice independently after graduation	0	0	0	0	0	0	My career choices have not changed	No change in teaching time on clinical rounds	Significantly fewer didactic conferences	No change in protected time for education	#NULL!	#NULL!	#NULL!	#NULL!		0	One or more of my co-residents have been diagnosed with COVID-19	0	0	0	One or more members of my extended family have been diagnosed with COVID-19	One or more members of my community (neighborhood, religious groups, etc.) have been diagnosed with COVID-19	0	2	0	0	0	0
	1135	Smartphone	completed	13:07:25	2021-05-22	2021-05-22	13:12:08	Midwest	25-30	Has not been disrupted	1 month	I haven't served in these roles	Not changed	#NULL!	#NULL!	#NULL!	#NULL!	#NULL!	#NULL!	#NULL!	I feel somewhat more prepared to practice independently after graduation	0	0	0	0	0	0	My career choices have not changed	No change in teaching time on clinical rounds	Slightly fewer didactic conferences	No change in protected time for education	#NULL!	#NULL!	#NULL!	#NULL!		0	One or more of my co-residents have been diagnosed with COVID-19	0	0	0	0	0	0	1	0	0	0	0
	1143	Web: Snap WebHost	completed	22:00:41	2021-05-12	2021-05-12	22:27:22	Midwest	31-35	Has not been disrupted	Not rotated on a unit for COVID-19 patients	I haven't served in these roles	Not changed	#NULL!	#NULL!	#NULL!	#NULL!	#NULL!	#NULL!	#NULL!	I feel somewhat more prepared to practice independently after graduation	0	0	0	0	0	0	My career choices have not changed	Slightly less teaching time on clinical rounds	Slightly fewer didactic conferences	No change in protected time for education	#NULL!	#NULL!	#NULL!	#NULL!		0	One or more of my co-residents have been diagnosed with COVID-19	0	0	0	One or more members of my extended family have been diagnosed with COVID-19	One or more members of my community (neighborhood, religious groups, etc.) have been diagnosed with COVID-19	0	3	0	0	0	0
	1148	Smartphone	completed	22:53:33	2021-04-28	2021-04-28	23:01:43	Midwest	25-30	Has not been disrupted	1 month	I haven't served in these roles	Not changed	#NULL!	#NULL!	#NULL!	#NULL!	#NULL!	#NULL!	#NULL!	I feel somewhat more prepared to practice independently after graduation	0	0	0	I am more likely to choose a subspecialty, other than hospital medicine or pulmonology	0	0	0	No change in teaching time on clinical rounds	Slightly fewer didactic conferences	No change in protected time for education	#NULL!	#NULL!	#NULL!	#NULL!		0	One or more of my co-residents have been diagnosed with COVID-19	One or more of my co-workers (not co-residents/fellows) have been diagnosed with COVID-19	0	0	One or more members of my extended family have been diagnosed with COVID-19	One or more members of my community (neighborhood, religious groups, etc.) have been diagnosed with COVID-19	0	2	0	0	0	0
	1160	Web: Snap WebHost	completed	08:14:46	2021-03-22	2021-03-22	08:20:22	Midwest	25-30	Has not been disrupted	9 months	I haven't served in these roles	Not changed	#NULL!	#NULL!	#NULL!	#NULL!	#NULL!	#NULL!	#NULL!	I feel somewhat more prepared to practice independently after graduation	0	0	0	0	0	0	My career choices have not changed	No change in teaching time on clinical rounds	No change in didactic conference frequency	No change in protected time for education	#NULL!	#NULL!	#NULL!	#NULL!		0	0	0	0	One or more members of my immediate family have been diagnosed with COVID-19	One or more members of my extended family have been diagnosed with COVID-19	0	0	#NULL!	0	0	0	0
	1161	Smartphone	completed	03:41:35	2021-05-12	2021-05-12	03:49:38	Midwest	25-30	Has not been disrupted	11 months	I haven't served in these roles	Not changed	#NULL!	#NULL!	#NULL!	#NULL!	#NULL!	#NULL!	#NULL!	I feel neither more prepared or less prepared to practice independently after graduation	0	0	0	0	I am more likely to choose hospital medicine	0	0	No change in teaching time on clinical rounds	No change in didactic conference frequency	No change in protected time for education	#NULL!	#NULL!	#NULL!	#NULL!		0	One or more of my co-residents have been diagnosed with COVID-19	One or more of my co-workers (not co-residents/fellows) have been diagnosed with COVID-19	0	0	0	One or more members of my community (neighborhood, religious groups, etc.) have been diagnosed with COVID-19	0	8	0	0	0	0
	1162	Smartphone	completed	23:21:12	2021-04-11	2021-04-11	23:25:42	Midwest	31-35	4 months	6 months	I haven't served in these roles	Not changed	#NULL!	#NULL!	#NULL!	#NULL!	#NULL!	#NULL!	#NULL!	I feel neither more prepared or less prepared to practice independently after graduation	0	0	0	0	0	0	My career choices have not changed	No change in teaching time on clinical rounds	Slightly more didactic conferences	Slightly less protected time for education	Our program leadership (PD, APDs) have held meetings to discuss changes in our education	Our program leadership and/or chiefs have shared resources for our education	Our chief residents have created new resources to improve our education	0		0	One or more of my co-residents have been diagnosed with COVID-19	One or more of my co-workers (not co-residents/fellows) have been diagnosed with COVID-19	0	0	One or more members of my extended family have been diagnosed with COVID-19	One or more members of my community (neighborhood, religious groups, etc.) have been diagnosed with COVID-19	0	6	0	0	0	0
	1163	Web: Snap WebHost	completed	17:26:33	2021-04-12	2021-04-12	17:36:17	Midwest	31-35	3 months	7 months	I haven't served in these roles	Slightly decreased	It has increased enough to account for decrease in direct supervision	0	0	0	0	0	None of the above	I feel somewhat more prepared to practice independently after graduation	Schedule changes during COVID led me to miss out on training in a future specialty I was considering	I am less likely to choose any subspecialty training	0	0	0	0	0	Significantly less teaching time on clinical rounds	Significantly fewer didactic conferences	No change in protected time for education	#NULL!	#NULL!	#NULL!	#NULL!		0	One or more of my co-residents have been diagnosed with COVID-19	One or more of my co-workers (not co-residents/fellows) have been diagnosed with COVID-19	One or more of my program leaders (chiefs, APDs, PDs) have been diagnosed with COVID-19	0	0	One or more members of my community (neighborhood, religious groups, etc.) have been diagnosed with COVID-19	0	More than 10	0	One or more of my co-residents have been hospitalized due to COVID-19	0	0
	1200	Web: Snap WebHost	completed	06:40:20	2021-04-19	2021-04-19	06:45:22	Midwest	25-30	Has not been disrupted	10 months	I haven't served in these roles	Not changed	#NULL!	#NULL!	#NULL!	#NULL!	#NULL!	#NULL!	#NULL!	I feel neither more prepared or less prepared to practice independently after graduation	0	0	0	0	0	0	My career choices have not changed	Slightly less teaching time on clinical rounds	No change in didactic conference frequency	No change in protected time for education	#NULL!	#NULL!	#NULL!	#NULL!		0	0	0	0	0	0	0	No one I know personally has been diagnosed with COVID-19	#NULL!	#NULL!	#NULL!	#NULL!	#NULL!
	1201	Web: Snap WebHost	completed	03:42:46	2021-04-13	2021-04-13	03:48:44	Midwest	25-30	Has not been disrupted	1 month	I haven't served in these roles	Not changed	#NULL!	#NULL!	#NULL!	#NULL!	#NULL!	#NULL!	#NULL!	I feel neither more prepared or less prepared to practice independently after graduation	0	0	0	I am more likely to choose a subspecialty, other than hospital medicine or pulmonology	0	0	0	No change in teaching time on clinical rounds	Slightly fewer didactic conferences	Slightly less protected time for education	Our program leadership (PD, APDs) have held meetings to discuss changes in our education	Our program leadership and/or chiefs have shared resources for our education	Our chief residents have created new resources to improve our education	0		0	One or more of my co-residents have been diagnosed with COVID-19	0	0	0	One or more members of my extended family have been diagnosed with COVID-19	0	0	2	0	0	0	0
	1208	Web: Snap WebHost	completed	12:42:06	2021-03-14	2021-03-14	12:49:45	Midwest	25-30	6 months	2 months	I haven't served in these roles	Not changed	#NULL!	#NULL!	#NULL!	#NULL!	#NULL!	#NULL!	#NULL!	I feel neither more prepared or less prepared to practice independently after graduation	0	0	0	0	0	0	My career choices have not changed	No change in teaching time on clinical rounds	Slightly fewer didactic conferences	No change in protected time for education	#NULL!	#NULL!	#NULL!	#NULL!		0	One or more of my co-residents have been diagnosed with COVID-19	One or more of my co-workers (not co-residents/fellows) have been diagnosed with COVID-19	One or more of my program leaders (chiefs, APDs, PDs) have been diagnosed with COVID-19	0	0	0	0	3	0	0	0	0
	1209	Web: Snap WebHost	completed	11:11:56	2021-03-14	2021-03-14	11:17:24	Midwest	25-30	Has not been disrupted	The entire pandemic	I haven't served in these roles	Not changed	#NULL!	#NULL!	#NULL!	#NULL!	#NULL!	#NULL!	#NULL!	I feel neither more prepared or less prepared to practice independently after graduation	0	0	0	0	0	0	My career choices have not changed	Slightly less teaching time on clinical rounds	Slightly fewer didactic conferences	No change in protected time for education	#NULL!	#NULL!	#NULL!	#NULL!		0	One or more of my co-residents have been diagnosed with COVID-19	0	0	One or more members of my immediate family have been diagnosed with COVID-19	One or more members of my extended family have been diagnosed with COVID-19	One or more members of my community (neighborhood, religious groups, etc.) have been diagnosed with COVID-19	0	3	0	0	0	0
	1210	Smartphone	completed	04:45:09	2021-04-11	2021-04-11	19:11:18	Midwest	25-30	Has not been disrupted	3 months	I haven't served in these roles	Slightly increased	#NULL!	#NULL!	#NULL!	#NULL!	#NULL!	#NULL!	#NULL!	I feel somewhat less prepared to practice independently after graduation	0	0	0	I am more likely to choose a subspecialty, other than hospital medicine or pulmonology	0	0	0	No change in teaching time on clinical rounds	Slightly fewer didactic conferences	Slightly less protected time for education	Our program leadership (PD, APDs) have held meetings to discuss changes in our education	Our program leadership and/or chiefs have shared resources for our education	Our chief residents have created new resources to improve our education	0		I have been diagnosed with COVID-19	One or more of my co-residents have been diagnosed with COVID-19	One or more of my co-workers (not co-residents/fellows) have been diagnosed with COVID-19	One or more of my program leaders (chiefs, APDs, PDs) have been diagnosed with COVID-19	0	0	One or more members of my community (neighborhood, religious groups, etc.) have been diagnosed with COVID-19	0	7	0	0	0	0
	1214	Web: Snap WebHost	completed	23:35:08	2021-04-11	2021-04-11	23:42:17	Midwest	25-30	3 months	10 months	I haven't served in these roles	Not changed	#NULL!	#NULL!	#NULL!	#NULL!	#NULL!	#NULL!	#NULL!	I feel somewhat less prepared to practice independently after graduation	0	0	0	0	0	0	My career choices have not changed	Slightly less teaching time on clinical rounds	Significantly fewer didactic conferences	Significantly less protected time for education	Our program leadership (PD, APDs) have held meetings to discuss changes in our education	0	0	0		0	One or more of my co-residents have been diagnosed with COVID-19	One or more of my co-workers (not co-residents/fellows) have been diagnosed with COVID-19	One or more of my program leaders (chiefs, APDs, PDs) have been diagnosed with COVID-19	One or more members of my immediate family have been diagnosed with COVID-19	One or more members of my extended family have been diagnosed with COVID-19	One or more members of my community (neighborhood, religious groups, etc.) have been diagnosed with COVID-19	0	4	0	0	0	0
	1216	Web: Snap WebHost	completed	20:23:22	2021-03-23	2021-04-29	00:12:38	Midwest	25-30	Has not been disrupted	1 month	I haven't served in these roles	Slightly decreased	It has moderately decreased	0	0	0	0	0	None of the above	I feel somewhat more prepared to practice independently after graduation	0	0	0	I am more likely to choose a subspecialty, other than hospital medicine or pulmonology	0	0	0	Slightly less teaching time on clinical rounds	Slightly fewer didactic conferences	Slightly less protected time for education	0	Our program leadership and/or chiefs have shared resources for our education	0	0		0	One or more of my co-residents have been diagnosed with COVID-19	0	0	0	0	0	0	4	0	0	One or more of my co-workers (not co-residents/fellows) have been hospitalized due to COVID-19	0
	1225	Web: Snap WebHost	completed	14:14:08	2021-03-13	2021-03-13	14:20:31	Midwest	31-35	Has not been disrupted	Not rotated on a unit for COVID-19 patients	I haven't served in these roles	Not changed	#NULL!	#NULL!	#NULL!	#NULL!	#NULL!	#NULL!	#NULL!	I feel somewhat less prepared to practice independently after graduation	0	0	0	0	0	0	My career choices have not changed	No change in teaching time on clinical rounds	Slightly fewer didactic conferences	No change in protected time for education	#NULL!	#NULL!	#NULL!	#NULL!		0	0	One or more of my co-workers (not co-residents/fellows) have been diagnosed with COVID-19	0	0	One or more members of my extended family have been diagnosed with COVID-19	0	0	#NULL!	0	0	0	0
	1227	Smartphone	completed	18:52:26	2021-05-12	2021-05-12	18:58:02	Midwest	31-35	Has not been disrupted	2 months	I haven't served in these roles	Not changed	#NULL!	#NULL!	#NULL!	#NULL!	#NULL!	#NULL!	#NULL!	I feel neither more prepared or less prepared to practice independently after graduation	0	0	0	I am more likely to choose a subspecialty, other than hospital medicine or pulmonology	0	0	0	Slightly less teaching time on clinical rounds	Slightly fewer didactic conferences	Slightly less protected time for education	0	Our program leadership and/or chiefs have shared resources for our education	0	0		0	0	0	0	0	0	One or more members of my community (neighborhood, religious groups, etc.) have been diagnosed with COVID-19	0	#NULL!	0	0	0	0
	1233	Smartphone	completed	13:59:13	2021-03-13	2021-03-13	14:06:59	Midwest	19-24	4 months	4 months	I haven't served in these roles	Not changed	#NULL!	#NULL!	#NULL!	#NULL!	#NULL!	#NULL!	#NULL!	I feel neither more prepared or less prepared to practice independently after graduation	Schedule changes during COVID led me to miss out on training in a future specialty I was considering	I am less likely to choose any subspecialty training	0	0	0	0	0	Significantly less teaching time on clinical rounds	Significantly fewer didactic conferences	Slightly less protected time for education	0	0	0	Other		0	One or more of my co-residents have been diagnosed with COVID-19	0	0	0	0	0	0	4	0	0	0	0
	1234	Smartphone	completed	07:30:09	2021-04-11	2021-04-11	07:36:00	Midwest	25-30	Has not been disrupted	1 month	I haven't served in these roles	Not changed	#NULL!	#NULL!	#NULL!	#NULL!	#NULL!	#NULL!	#NULL!	I feel significantly more prepared to practice independently after graduation	0	0	0	0	0	0	My career choices have not changed	No change in teaching time on clinical rounds	No change in didactic conference frequency	No change in protected time for education	#NULL!	#NULL!	#NULL!	#NULL!		0	One or more of my co-residents have been diagnosed with COVID-19	0	0	0	0	0	0	2	0	0	0	0
	1236	Smartphone	completed	12:20:47	2021-04-12	2021-04-12	12:34:42	Midwest	25-30	2 months	The entire pandemic	4 months	Not changed	#NULL!	#NULL!	#NULL!	#NULL!	#NULL!	#NULL!	#NULL!	I feel somewhat less prepared to practice independently after graduation	0	0	0	0	0	0	My career choices have not changed	Significantly less teaching time on clinical rounds	No change in didactic conference frequency	No change in protected time for education	#NULL!	#NULL!	#NULL!	#NULL!		0	One or more of my co-residents have been diagnosed with COVID-19	0	0	0	0	0	0	2	0	0	0	0
	1242	Smartphone	completed	05:28:31	2021-04-11	2021-04-28	05:44:56	Midwest	25-30	Has not been disrupted	10 months	1 month	Slightly decreased	It has moderately decreased	0	Led to near misses	0	0	Increased my level of burnout	0	I feel neither more prepared or less prepared to practice independently after graduation	0	0	I am less likely to remain in clinical medicine	I am more likely to choose a subspecialty, other than hospital medicine or pulmonology	0	0	0	Significantly less teaching time on clinical rounds	Slightly fewer didactic conferences	Slightly less protected time for education	Our program leadership (PD, APDs) have held meetings to discuss changes in our education	0	0	0		0	One or more of my co-residents have been diagnosed with COVID-19	0	0	0	0	One or more members of my community (neighborhood, religious groups, etc.) have been diagnosed with COVID-19	0	3	0	0	0	0
	1253	Smartphone	completed	17:48:12	2021-04-11	2021-04-11	17:56:14	Midwest	25-30	1 month	The entire pandemic	I haven't served in these roles	Not changed	#NULL!	#NULL!	#NULL!	#NULL!	#NULL!	#NULL!	#NULL!	I feel somewhat more prepared to practice independently after graduation	0	0	0	0	0	0	My career choices have not changed	No change in teaching time on clinical rounds	No change in didactic conference frequency	No change in protected time for education	#NULL!	#NULL!	#NULL!	#NULL!		0	One or more of my co-residents have been diagnosed with COVID-19	One or more of my co-workers (not co-residents/fellows) have been diagnosed with COVID-19	One or more of my program leaders (chiefs, APDs, PDs) have been diagnosed with COVID-19	0	0	One or more members of my community (neighborhood, religious groups, etc.) have been diagnosed with COVID-19	0	More than 10	0	0	0	0
	1266	Smartphone	completed	12:11:10	2021-04-11	2021-04-11	12:19:24	Midwest	25-30	1 month	Not rotated on a unit for COVID-19 patients	I haven't served in these roles	Not changed	#NULL!	#NULL!	#NULL!	#NULL!	#NULL!	#NULL!	#NULL!	I feel somewhat less prepared to practice independently after graduation	0	0	0	0	0	0	My career choices have not changed	No change in teaching time on clinical rounds	No change in didactic conference frequency	No change in protected time for education	#NULL!	#NULL!	#NULL!	#NULL!		0	0	0	0	0	0	One or more members of my community (neighborhood, religious groups, etc.) have been diagnosed with COVID-19	0	#NULL!	0	0	0	0
	1285	Smartphone	completed	17:08:52	2021-04-28	2021-04-28	17:16:53	Midwest	31-35	Has not been disrupted	6 months	I haven't served in these roles	Not changed	#NULL!	#NULL!	#NULL!	#NULL!	#NULL!	#NULL!	#NULL!	I feel significantly more prepared to practice independently after graduation	0	0	0	0	0	0	My career choices have not changed	Slightly less teaching time on clinical rounds	Slightly fewer didactic conferences	Slightly less protected time for education	Our program leadership (PD, APDs) have held meetings to discuss changes in our education	Our program leadership and/or chiefs have shared resources for our education	Our chief residents have created new resources to improve our education	0		0	One or more of my co-residents have been diagnosed with COVID-19	One or more of my co-workers (not co-residents/fellows) have been diagnosed with COVID-19	One or more of my program leaders (chiefs, APDs, PDs) have been diagnosed with COVID-19	One or more members of my immediate family have been diagnosed with COVID-19	0	One or more members of my community (neighborhood, religious groups, etc.) have been diagnosed with COVID-19	0	3	0	0	0	0
	1293	Web: Snap WebHost	completed	04:25:40	2021-04-30	2021-04-30	04:32:30	Midwest	36-40	Has not been disrupted	2 months	I haven't served in these roles	Not changed	#NULL!	#NULL!	#NULL!	#NULL!	#NULL!	#NULL!	#NULL!	I feel neither more prepared or less prepared to practice independently after graduation	0	0	0	0	0	0	My career choices have not changed	Slightly less teaching time on clinical rounds	No change in didactic conference frequency	No change in protected time for education	#NULL!	#NULL!	#NULL!	#NULL!		0	One or more of my co-residents have been diagnosed with COVID-19	0	0	0	0	0	0	10	0	0	0	0
	1294	Smartphone	completed	23:27:36	2021-04-11	2021-04-11	23:31:41	Midwest	25-30	Has not been disrupted	2 months	I haven't served in these roles	Slightly decreased	It has increased but doesn't make up for the loss of direct supervision	Increased medical errors	0	0	0	0	0	I feel somewhat more prepared to practice independently after graduation	0	0	0	0	0	0	My career choices have not changed	Slightly less teaching time on clinical rounds	Significantly fewer didactic conferences	Slightly less protected time for education	0	Our program leadership and/or chiefs have shared resources for our education	0	0		I have been diagnosed with COVID-19	0	0	0	0	0	0	0	#NULL!	0	0	0	0
	1306	Smartphone	completed	07:32:20	2021-04-28	2021-04-28	07:36:15	Midwest	25-30	Has not been disrupted	2 months	2 months	Slightly decreased	It has not increased or decreased	0	0	0	Led to myself or colleagues breaking duty hours	Increased my level of burnout	0	I feel significantly more prepared to practice independently after graduation	0	0	0	I am more likely to choose a subspecialty, other than hospital medicine or pulmonology	0	0	0	Significantly less teaching time on clinical rounds	Slightly fewer didactic conferences	Significantly less protected time for education	Our program leadership (PD, APDs) have held meetings to discuss changes in our education	Our program leadership and/or chiefs have shared resources for our education	Our chief residents have created new resources to improve our education	0		0	One or more of my co-residents have been diagnosed with COVID-19	0	0	0	0	0	0	More than 10	0	0	One or more of my co-workers (not co-residents/fellows) have been hospitalized due to COVID-19	0
	1342	Web: Snap WebHost	completed	00:21:42	2021-05-26	2021-05-26	00:24:22	Midwest	25-30	Has not been disrupted	The entire pandemic	I haven't served in these roles	Not changed	#NULL!	#NULL!	#NULL!	#NULL!	#NULL!	#NULL!	#NULL!	I feel somewhat more prepared to practice independently after graduation	0	0	0	0	0	0	My career choices have not changed	No change in teaching time on clinical rounds	No change in didactic conference frequency	No change in protected time for education	#NULL!	#NULL!	#NULL!	#NULL!		0	One or more of my co-residents have been diagnosed with COVID-19	0	0	0	0	0	0	3	0	0	0	0
	1343	Smartphone	completed	07:26:29	2021-04-11	2021-04-11	07:32:15	Midwest	25-30	Has not been disrupted	Not rotated on a unit for COVID-19 patients	I haven't served in these roles	Not changed	#NULL!	#NULL!	#NULL!	#NULL!	#NULL!	#NULL!	#NULL!	I feel significantly more prepared to practice independently after graduation	0	0	0	0	0	0	My career choices have not changed	No change in teaching time on clinical rounds	No change in didactic conference frequency	No change in protected time for education	#NULL!	#NULL!	#NULL!	#NULL!		0	One or more of my co-residents have been diagnosed with COVID-19	0	0	0	0	0	0	3	0	0	0	0
	1370	Web: Snap WebHost	completed	00:28:14	2021-05-16	2021-05-16	00:35:25	Midwest	25-30	Has not been disrupted	3 months	I haven't served in these roles	Not changed	#NULL!	#NULL!	#NULL!	#NULL!	#NULL!	#NULL!	#NULL!	I feel neither more prepared or less prepared to practice independently after graduation	0	0	0	I am more likely to choose a subspecialty, other than hospital medicine or pulmonology	0	0	0	Slightly less teaching time on clinical rounds	Slightly fewer didactic conferences	No change in protected time for education	#NULL!	#NULL!	#NULL!	#NULL!		0	One or more of my co-residents have been diagnosed with COVID-19	One or more of my co-workers (not co-residents/fellows) have been diagnosed with COVID-19	0	One or more members of my immediate family have been diagnosed with COVID-19	One or more members of my extended family have been diagnosed with COVID-19	0	0	4	0	One or more of my co-residents have been hospitalized due to COVID-19	0	0
	1382	Smartphone	completed	00:08:29	2021-05-13	2021-05-13	00:12:31	Midwest	25-30	Has not been disrupted	The entire pandemic	I haven't served in these roles	Not changed	#NULL!	#NULL!	#NULL!	#NULL!	#NULL!	#NULL!	#NULL!	I feel somewhat more prepared to practice independently after graduation	0	0	0	I am more likely to choose a subspecialty, other than hospital medicine or pulmonology	0	0	0	Slightly less teaching time on clinical rounds	Significantly fewer didactic conferences	No change in protected time for education	#NULL!	#NULL!	#NULL!	#NULL!		0	0	0	0	0	One or more members of my extended family have been diagnosed with COVID-19	One or more members of my community (neighborhood, religious groups, etc.) have been diagnosed with COVID-19	0	#NULL!	0	0	0	0
	1384	Web: Snap WebHost	completed	01:07:40	2021-04-15	2021-04-15	01:15:22	Midwest	36-40	4 months	10 months	I haven't served in these roles	Significantly decreased	It has increased but doesn't make up for the loss of direct supervision	0	Led to near misses	0	0	Increased my level of burnout	0	I feel neither more prepared or less prepared to practice independently after graduation	0	0	0	0	0	0	My career choices have not changed	Significantly less teaching time on clinical rounds	Significantly fewer didactic conferences	Slightly less protected time for education	Our program leadership (PD, APDs) have held meetings to discuss changes in our education	Our program leadership and/or chiefs have shared resources for our education	Our chief residents have created new resources to improve our education	0		0	One or more of my co-residents have been diagnosed with COVID-19	One or more of my co-workers (not co-residents/fellows) have been diagnosed with COVID-19	0	0	One or more members of my extended family have been diagnosed with COVID-19	One or more members of my community (neighborhood, religious groups, etc.) have been diagnosed with COVID-19	0	3	0	0	0	0
	1391	Smartphone	completed	15:16:26	2021-05-22	2021-05-22	15:21:30	Midwest	25-30	Has not been disrupted	8 months	2 months	Not changed	#NULL!	#NULL!	#NULL!	#NULL!	#NULL!	#NULL!	#NULL!	I feel somewhat more prepared to practice independently after graduation	0	0	0	I am more likely to choose a subspecialty, other than hospital medicine or pulmonology	0	0	0	No change in teaching time on clinical rounds	Slightly fewer didactic conferences	Slightly less protected time for education	0	Our program leadership and/or chiefs have shared resources for our education	0	0		0	One or more of my co-residents have been diagnosed with COVID-19	0	0	0	0	0	0	3	0	One or more of my co-residents have been hospitalized due to COVID-19	0	0
	1396	Web: Snap WebHost	completed	17:40:36	2021-03-15	2021-03-15	17:46:39	Midwest	25-30	4 months	3 months	4 months	Slightly decreased	It has increased enough to account for decrease in direct supervision	0	0	0	Led to myself or colleagues breaking duty hours	0	0	I feel neither more prepared or less prepared to practice independently after graduation	0	0	0	I am more likely to choose a subspecialty, other than hospital medicine or pulmonology	0	0	0	No change in teaching time on clinical rounds	Slightly fewer didactic conferences	Slightly less protected time for education	0	Our program leadership and/or chiefs have shared resources for our education	0	0		0	One or more of my co-residents have been diagnosed with COVID-19	One or more of my co-workers (not co-residents/fellows) have been diagnosed with COVID-19	One or more of my program leaders (chiefs, APDs, PDs) have been diagnosed with COVID-19	0	0	0	0	6	0	0	0	0
	25	Web: Snap WebHost	completed	16:16:39	2021-04-09	2021-04-09	16:27:13	Northeast	31-35	6 months	6 months	I haven't served in these roles	Slightly increased	#NULL!	#NULL!	#NULL!	#NULL!	#NULL!	#NULL!	#NULL!	I feel neither more prepared or less prepared to practice independently after graduation	0	0	0	I am more likely to choose a subspecialty, other than hospital medicine or pulmonology	0	0	0	Slightly more teaching time on clinical rounds	Slightly fewer didactic conferences	No change in protected time for education	#NULL!	#NULL!	#NULL!	#NULL!		0	One or more of my co-residents have been diagnosed with COVID-19	One or more of my co-workers (not co-residents/fellows) have been diagnosed with COVID-19	0	0	One or more members of my extended family have been diagnosed with COVID-19	One or more members of my community (neighborhood, religious groups, etc.) have been diagnosed with COVID-19	0	5	0	0	One or more of my co-workers (not co-residents/fellows) have been hospitalized due to COVID-19	0
	116	Smartphone	completed	12:40:33	2021-04-08	2021-04-08	12:49:20	Northeast	25-30	1 month	Not rotated on a unit for COVID-19 patients	I haven't served in these roles	Slightly decreased	It has not increased or decreased	0	0	0	Led to myself or colleagues breaking duty hours	Increased my level of burnout	0	I feel significantly more prepared to practice independently after graduation	0	0	0	I am more likely to choose a subspecialty, other than hospital medicine or pulmonology	0	0	0	No change in teaching time on clinical rounds	No change in didactic conference frequency	Slightly less protected time for education	0	Our program leadership and/or chiefs have shared resources for our education	Our chief residents have created new resources to improve our education	0		0	One or more of my co-residents have been diagnosed with COVID-19	0	0	0	One or more members of my extended family have been diagnosed with COVID-19	One or more members of my community (neighborhood, religious groups, etc.) have been diagnosed with COVID-19	0	3	0	0	0	0
	267	Web: Snap WebHost	completed	13:48:09	2021-04-08	2021-04-08	13:50:26	Northeast	25-30	Has not been disrupted	1 month	I haven't served in these roles	Not changed	#NULL!	#NULL!	#NULL!	#NULL!	#NULL!	#NULL!	#NULL!	I feel somewhat less prepared to practice independently after graduation	0	0	0	0	0	0	My career choices have not changed	Slightly less teaching time on clinical rounds	Significantly fewer didactic conferences	Slightly less protected time for education	Our program leadership (PD, APDs) have held meetings to discuss changes in our education	0	0	0		0	One or more of my co-residents have been diagnosed with COVID-19	One or more of my co-workers (not co-residents/fellows) have been diagnosed with COVID-19	One or more of my program leaders (chiefs, APDs, PDs) have been diagnosed with COVID-19	One or more members of my immediate family have been diagnosed with COVID-19	One or more members of my extended family have been diagnosed with COVID-19	One or more members of my community (neighborhood, religious groups, etc.) have been diagnosed with COVID-19	0	5	0	0	0	0
	282	Smartphone	completed	16:30:05	2021-03-12	2021-03-12	16:36:45	Northeast	25-30	4 months	Not rotated on a unit for COVID-19 patients	I haven't served in these roles	Slightly decreased	It has not increased or decreased	0	0	0	Led to myself or colleagues breaking duty hours	Increased my level of burnout	0	I feel somewhat less prepared to practice independently after graduation	0	0	0	I am more likely to choose a subspecialty, other than hospital medicine or pulmonology	0	0	0	Significantly less teaching time on clinical rounds	Slightly fewer didactic conferences	Slightly less protected time for education	Our program leadership (PD, APDs) have held meetings to discuss changes in our education	Our program leadership and/or chiefs have shared resources for our education	0	0		0	One or more of my co-residents have been diagnosed with COVID-19	One or more of my co-workers (not co-residents/fellows) have been diagnosed with COVID-19	0	0	0	One or more members of my community (neighborhood, religious groups, etc.) have been diagnosed with COVID-19	0	8	0	One or more of my co-residents have been hospitalized due to COVID-19	0	0
	306	Smartphone	completed	20:10:48	2021-03-14	2021-03-19	12:37:21	Northeast	25-30	Has not been disrupted	Not rotated on a unit for COVID-19 patients	I haven't served in these roles	Not changed	#NULL!	#NULL!	#NULL!	#NULL!	#NULL!	#NULL!	#NULL!	I feel neither more prepared or less prepared to practice independently after graduation	0	0	0	I am more likely to choose a subspecialty, other than hospital medicine or pulmonology	0	0	0	No change in teaching time on clinical rounds	Slightly fewer didactic conferences	No change in protected time for education	#NULL!	#NULL!	#NULL!	#NULL!		0	One or more of my co-residents have been diagnosed with COVID-19	One or more of my co-workers (not co-residents/fellows) have been diagnosed with COVID-19	0	One or more members of my immediate family have been diagnosed with COVID-19	0	0	0	More than 10	0	0	0	0
	308	Web: Snap WebHost	completed	19:52:00	2021-04-09	2021-04-09	19:59:08	Northeast	31-35	1 month	2 months	I haven't served in these roles	Not changed	#NULL!	#NULL!	#NULL!	#NULL!	#NULL!	#NULL!	#NULL!	I feel neither more prepared or less prepared to practice independently after graduation	0	0	0	0	0	0	My career choices have not changed	Slightly less teaching time on clinical rounds	Significantly fewer didactic conferences	Slightly less protected time for education	Our program leadership (PD, APDs) have held meetings to discuss changes in our education	Our program leadership and/or chiefs have shared resources for our education	Our chief residents have created new resources to improve our education	0		0	One or more of my co-residents have been diagnosed with COVID-19	One or more of my co-workers (not co-residents/fellows) have been diagnosed with COVID-19	0	0	One or more members of my extended family have been diagnosed with COVID-19	0	0	3	0	0	0	0
	400	Web: Snap WebHost	completed	13:32:10	2021-04-08	2021-04-08	13:44:04	Northeast	31-35	Since the beginning of the pandemic	1 month	I haven't served in these roles	Not changed	#NULL!	#NULL!	#NULL!	#NULL!	#NULL!	#NULL!	#NULL!	I feel somewhat less prepared to practice independently after graduation	0	0	0	0	0	0	My career choices have not changed	Significantly less teaching time on clinical rounds	Significantly fewer didactic conferences	No change in protected time for education	#NULL!	#NULL!	#NULL!	#NULL!		0	One or more of my co-residents have been diagnosed with COVID-19	One or more of my co-workers (not co-residents/fellows) have been diagnosed with COVID-19	0	One or more members of my immediate family have been diagnosed with COVID-19	0	One or more members of my community (neighborhood, religious groups, etc.) have been diagnosed with COVID-19	0	More than 10	0	One or more of my co-residents have been hospitalized due to COVID-19	One or more of my co-workers (not co-residents/fellows) have been hospitalized due to COVID-19	0
	436	Web: Snap WebHost	completed	02:57:46	2021-05-11	2021-05-11	03:05:15	Northeast	25-30	1 month	Not rotated on a unit for COVID-19 patients	I haven't served in these roles	Slightly decreased	It has not increased or decreased	0	0	0	0	0	None of the above	I feel somewhat more prepared to practice independently after graduation	Schedule changes during COVID led me to miss out on training in a future specialty I was considering	0	0	0	0	0	0	Slightly more teaching time on clinical rounds	Slightly fewer didactic conferences	No change in protected time for education	#NULL!	#NULL!	#NULL!	#NULL!		0	One or more of my co-residents have been diagnosed with COVID-19	0	0	0	0	0	0	4	0	0	0	0
	437	Web: Snap WebHost	completed	14:39:21	2021-04-27	2021-04-27	14:44:38	Northeast	25-30	Has not been disrupted	1 month	1 month	Not changed	#NULL!	#NULL!	#NULL!	#NULL!	#NULL!	#NULL!	#NULL!	I feel neither more prepared or less prepared to practice independently after graduation	0	I am less likely to choose any subspecialty training	0	0	0	0	0	Slightly less teaching time on clinical rounds	Slightly fewer didactic conferences	Slightly less protected time for education	Our program leadership (PD, APDs) have held meetings to discuss changes in our education	Our program leadership and/or chiefs have shared resources for our education	0	0		0	0	0	0	0	0	0	No one I know personally has been diagnosed with COVID-19	#NULL!	#NULL!	#NULL!	#NULL!	#NULL!
	456	Smartphone	completed	16:05:16	2021-03-20	2021-03-20	16:13:09	Northeast	31-35	Has not been disrupted	1 month	I haven't served in these roles	Not changed	#NULL!	#NULL!	#NULL!	#NULL!	#NULL!	#NULL!	#NULL!	I feel somewhat more prepared to practice independently after graduation	0	0	0	0	0	0	My career choices have not changed	No change in teaching time on clinical rounds	No change in didactic conference frequency	No change in protected time for education	#NULL!	#NULL!	#NULL!	#NULL!		0	One or more of my co-residents have been diagnosed with COVID-19	One or more of my co-workers (not co-residents/fellows) have been diagnosed with COVID-19	0	0	0	One or more members of my community (neighborhood, religious groups, etc.) have been diagnosed with COVID-19	0	2	0	0	0	0
	515	Web: Snap WebHost	completed	14:41:23	2021-04-08	2021-04-08	14:45:08	Northeast	25-30	Has not been disrupted	Not rotated on a unit for COVID-19 patients	I haven't served in these roles	Not changed	#NULL!	#NULL!	#NULL!	#NULL!	#NULL!	#NULL!	#NULL!	I feel neither more prepared or less prepared to practice independently after graduation	0	0	0	0	0	0	My career choices have not changed	No change in teaching time on clinical rounds	Slightly fewer didactic conferences	No change in protected time for education	#NULL!	#NULL!	#NULL!	#NULL!		0	One or more of my co-residents have been diagnosed with COVID-19	One or more of my co-workers (not co-residents/fellows) have been diagnosed with COVID-19	0	One or more members of my immediate family have been diagnosed with COVID-19	0	One or more members of my community (neighborhood, religious groups, etc.) have been diagnosed with COVID-19	0	3	0	0	0	0
	524	Smartphone	completed	03:31:08	2021-05-11	2021-05-11	03:36:51	Northeast	31-35	1 month	1 month	I haven't served in these roles	Not changed	#NULL!	#NULL!	#NULL!	#NULL!	#NULL!	#NULL!	#NULL!	I feel neither more prepared or less prepared to practice independently after graduation	0	0	0	0	0	0	My career choices have not changed	Slightly less teaching time on clinical rounds	Slightly fewer didactic conferences	Slightly less protected time for education	0	Our program leadership and/or chiefs have shared resources for our education	0	0		0	One or more of my co-residents have been diagnosed with COVID-19	0	One or more of my program leaders (chiefs, APDs, PDs) have been diagnosed with COVID-19	One or more members of my immediate family have been diagnosed with COVID-19	One or more members of my extended family have been diagnosed with COVID-19	0	0	More than 10	0	0	0	0
	525	Web: Snap WebHost	completed	14:53:28	2021-04-08	2021-04-08	14:57:07	Northeast	25-30	Has not been disrupted	Not rotated on a unit for COVID-19 patients	I haven't served in these roles	Not changed	#NULL!	#NULL!	#NULL!	#NULL!	#NULL!	#NULL!	#NULL!	I feel neither more prepared or less prepared to practice independently after graduation	0	0	0	I am more likely to choose a subspecialty, other than hospital medicine or pulmonology	0	0	0	Slightly less teaching time on clinical rounds	Slightly fewer didactic conferences	No change in protected time for education	#NULL!	#NULL!	#NULL!	#NULL!		0	One or more of my co-residents have been diagnosed with COVID-19	0	0	0	One or more members of my extended family have been diagnosed with COVID-19	0	0	6	0	0	0	0
	707	Web: Snap WebHost	completed	18:34:43	2021-03-22	2021-03-22	18:42:00	Northeast	25-30	6 months	1 month	I haven't served in these roles	Not changed	#NULL!	#NULL!	#NULL!	#NULL!	#NULL!	#NULL!	#NULL!	I feel neither more prepared or less prepared to practice independently after graduation	0	0	0	0	0	0	My career choices have not changed	No change in teaching time on clinical rounds	Slightly fewer didactic conferences	Slightly less protected time for education	Our program leadership (PD, APDs) have held meetings to discuss changes in our education	Our program leadership and/or chiefs have shared resources for our education	0	0		0	One or more of my co-residents have been diagnosed with COVID-19	One or more of my co-workers (not co-residents/fellows) have been diagnosed with COVID-19	0	0	0	One or more members of my community (neighborhood, religious groups, etc.) have been diagnosed with COVID-19	0	5	0	0	0	0
	725	Smartphone	completed	20:29:24	2021-04-10	2021-04-10	20:36:04	Northeast	25-30	Has not been disrupted	1 month	I haven't served in these roles	Not changed	#NULL!	#NULL!	#NULL!	#NULL!	#NULL!	#NULL!	#NULL!	I feel neither more prepared or less prepared to practice independently after graduation	0	0	0	0	0	0	My career choices have not changed	No change in teaching time on clinical rounds	No change in didactic conference frequency	No change in protected time for education	#NULL!	#NULL!	#NULL!	#NULL!		0	One or more of my co-residents have been diagnosed with COVID-19	0	0	0	0	0	0	2	0	0	0	0
	739	Smartphone	completed	18:33:10	2021-03-19	2021-03-19	18:38:33	Northeast	31-35	Has not been disrupted	1 month	I haven't served in these roles	Slightly decreased	It has increased but doesn't make up for the loss of direct supervision	0	0	0	0	Increased my level of burnout	0	I feel neither more prepared or less prepared to practice independently after graduation	0	0	0	0	0	0	My career choices have not changed	Significantly less teaching time on clinical rounds	No change in didactic conference frequency	Slightly less protected time for education	0	Our program leadership and/or chiefs have shared resources for our education	Our chief residents have created new resources to improve our education	0		0	One or more of my co-residents have been diagnosed with COVID-19	0	0	0	0	0	0	7	0	0	0	0
	752	Web: Snap WebHost	completed	18:55:39	2021-04-11	2021-04-11	19:00:59	Northeast	25-30	2 months	6 months	I haven't served in these roles	Not changed	#NULL!	#NULL!	#NULL!	#NULL!	#NULL!	#NULL!	#NULL!	I feel somewhat less prepared to practice independently after graduation	Schedule changes during COVID led me to miss out on training in a future specialty I was considering	0	I am less likely to remain in clinical medicine	0	0	0	0	Slightly less teaching time on clinical rounds	Significantly fewer didactic conferences	Significantly less protected time for education	Our program leadership (PD, APDs) have held meetings to discuss changes in our education	0	0	0		0	One or more of my co-residents have been diagnosed with COVID-19	0	0	0	One or more members of my extended family have been diagnosed with COVID-19	0	0	8	0	0	0	0
	781	Smartphone	completed	18:39:48	2021-03-19	2021-03-19	18:45:30	Northeast	25-30	Has not been disrupted	9 months	I haven't served in these roles	Not changed	#NULL!	#NULL!	#NULL!	#NULL!	#NULL!	#NULL!	#NULL!	I feel significantly more prepared to practice independently after graduation	0	0	0	0	0	I am more likely to choose pulmonology for subspecialty training	0	No change in teaching time on clinical rounds	No change in didactic conference frequency	No change in protected time for education	#NULL!	#NULL!	#NULL!	#NULL!		I have been diagnosed with COVID-19	One or more of my co-residents have been diagnosed with COVID-19	One or more of my co-workers (not co-residents/fellows) have been diagnosed with COVID-19	0	One or more members of my immediate family have been diagnosed with COVID-19	One or more members of my extended family have been diagnosed with COVID-19	0	0	4	0	0	0	0
	782	Web: Snap WebHost	completed	20:37:00	2021-03-19	2021-03-19	20:42:30	Northeast	25-30	Has not been disrupted	7 months	I haven't served in these roles	Slightly increased	#NULL!	#NULL!	#NULL!	#NULL!	#NULL!	#NULL!	#NULL!	I feel somewhat more prepared to practice independently after graduation	0	0	0	I am more likely to choose a subspecialty, other than hospital medicine or pulmonology	0	0	0	Slightly less teaching time on clinical rounds	Slightly fewer didactic conferences	No change in protected time for education	#NULL!	#NULL!	#NULL!	#NULL!		0	0	One or more of my co-workers (not co-residents/fellows) have been diagnosed with COVID-19	0	0	One or more members of my extended family have been diagnosed with COVID-19	One or more members of my community (neighborhood, religious groups, etc.) have been diagnosed with COVID-19	0	#NULL!	0	0	0	0
	785	Smartphone	completed	21:14:24	2021-03-12	2021-03-12	21:22:21	Northeast	31-35	Has not been disrupted	4 months	I haven't served in these roles	Slightly decreased	It has increased but doesn't make up for the loss of direct supervision	0	0	0	0	Increased my level of burnout	0	I feel somewhat less prepared to practice independently after graduation	0	0	0	0	0	0	My career choices have not changed	Slightly less teaching time on clinical rounds	Slightly fewer didactic conferences	Slightly less protected time for education	0	Our program leadership and/or chiefs have shared resources for our education	0	0		I have been diagnosed with COVID-19	0	0	0	0	0	0	0	#NULL!	0	0	0	0
	924	Smartphone	completed	00:40:24	2021-05-22	2021-05-22	00:46:18	Northeast	25-30	3 months	3 months	I haven't served in these roles	Slightly decreased	It has increased but doesn't make up for the loss of direct supervision	0	0	0	0	0	None of the above	I feel neither more prepared or less prepared to practice independently after graduation	0	0	0	I am more likely to choose a subspecialty, other than hospital medicine or pulmonology	0	0	0	Significantly less teaching time on clinical rounds	Significantly fewer didactic conferences	Significantly less protected time for education	0	Our program leadership and/or chiefs have shared resources for our education	0	0		0	One or more of my co-residents have been diagnosed with COVID-19	One or more of my co-workers (not co-residents/fellows) have been diagnosed with COVID-19	One or more of my program leaders (chiefs, APDs, PDs) have been diagnosed with COVID-19	0	One or more members of my extended family have been diagnosed with COVID-19	One or more members of my community (neighborhood, religious groups, etc.) have been diagnosed with COVID-19	0	5	0	0	0	0
	1033	Web: Snap WebHost	completed	01:29:06	2021-04-11	2021-04-30	04:28:15	Northeast	25-30	Has not been disrupted	9 months	I haven't served in these roles	Not changed	#NULL!	#NULL!	#NULL!	#NULL!	#NULL!	#NULL!	#NULL!	I feel neither more prepared or less prepared to practice independently after graduation	0	0	0	0	0	0	My career choices have not changed	No change in teaching time on clinical rounds	No change in didactic conference frequency	No change in protected time for education	#NULL!	#NULL!	#NULL!	#NULL!		0	One or more of my co-residents have been diagnosed with COVID-19	0	0	0	One or more members of my extended family have been diagnosed with COVID-19	One or more members of my community (neighborhood, religious groups, etc.) have been diagnosed with COVID-19	0	More than 10	0	0	0	0
	1036	Smartphone	completed	04:13:05	2021-05-12	2021-05-12	04:19:39	Northeast	25-30	3 months	2 months	I haven't served in these roles	Not changed	#NULL!	#NULL!	#NULL!	#NULL!	#NULL!	#NULL!	#NULL!	I feel somewhat less prepared to practice independently after graduation	0	0	0	0	0	0	My career choices have not changed	No change in teaching time on clinical rounds	Significantly fewer didactic conferences	Significantly less protected time for education	Our program leadership (PD, APDs) have held meetings to discuss changes in our education	Our program leadership and/or chiefs have shared resources for our education	0	0		0	One or more of my co-residents have been diagnosed with COVID-19	0	0	0	0	One or more members of my community (neighborhood, religious groups, etc.) have been diagnosed with COVID-19	0	4	0	0	0	0
	1130	Web: Snap WebHost	completed	20:17:48	2021-03-13	2021-03-13	20:29:21	Northeast	31-35	Has not been disrupted	Not rotated on a unit for COVID-19 patients	I haven't served in these roles	Not changed	#NULL!	#NULL!	#NULL!	#NULL!	#NULL!	#NULL!	#NULL!	I feel neither more prepared or less prepared to practice independently after graduation	0	0	0	0	0	0	My career choices have not changed	No change in teaching time on clinical rounds	No change in didactic conference frequency	No change in protected time for education	#NULL!	#NULL!	#NULL!	#NULL!		0	0	0	0	One or more members of my immediate family have been diagnosed with COVID-19	0	0	0	#NULL!	0	0	0	0
	1139	Smartphone	completed	14:53:00	2021-03-21	2021-03-21	15:00:10	Northeast	25-30	1 month	2 months	I haven't served in these roles	Slightly increased	#NULL!	#NULL!	#NULL!	#NULL!	#NULL!	#NULL!	#NULL!	I feel somewhat more prepared to practice independently after graduation	Schedule changes during COVID led me to miss out on training in a future specialty I was considering	0	0	0	0	0	0	No change in teaching time on clinical rounds	No change in didactic conference frequency	No change in protected time for education	#NULL!	#NULL!	#NULL!	#NULL!		0	One or more of my co-residents have been diagnosed with COVID-19	One or more of my co-workers (not co-residents/fellows) have been diagnosed with COVID-19	One or more of my program leaders (chiefs, APDs, PDs) have been diagnosed with COVID-19	One or more members of my immediate family have been diagnosed with COVID-19	One or more members of my extended family have been diagnosed with COVID-19	0	0	3	0	One or more of my co-residents have been hospitalized due to COVID-19	0	0
	1167	Smartphone	completed	03:39:01	2021-04-11	2021-04-11	03:43:04	Northeast	25-30	2 months	5 months	I haven't served in these roles	Slightly decreased	It has increased enough to account for decrease in direct supervision	0	Led to near misses	0	0	0	0	I feel neither more prepared or less prepared to practice independently after graduation	0	0	0	0	0	0	My career choices have not changed	Significantly less teaching time on clinical rounds	Significantly fewer didactic conferences	Significantly less protected time for education	Our program leadership (PD, APDs) have held meetings to discuss changes in our education	0	0	0		0	One or more of my co-residents have been diagnosed with COVID-19	0	0	0	0	0	0	3	0	0	0	0
	1170	Smartphone	completed	06:04:21	2021-04-28	2021-04-28	06:09:44	Northeast	25-30	6 months	10 months	I haven't served in these roles	Slightly decreased	It has not increased or decreased	0	Led to near misses	0	0	0	0	I feel somewhat more prepared to practice independently after graduation	0	0	0	0	I am more likely to choose hospital medicine	I am more likely to choose pulmonology for subspecialty training	0	No change in teaching time on clinical rounds	No change in didactic conference frequency	Slightly less protected time for education	Our program leadership (PD, APDs) have held meetings to discuss changes in our education	Our program leadership and/or chiefs have shared resources for our education	Our chief residents have created new resources to improve our education	0		0	One or more of my co-residents have been diagnosed with COVID-19	One or more of my co-workers (not co-residents/fellows) have been diagnosed with COVID-19	0	0	0	One or more members of my community (neighborhood, religious groups, etc.) have been diagnosed with COVID-19	0	5	0	0	0	0
	1173	Smartphone	completed	13:59:53	2021-04-11	2021-04-11	14:06:05	Northeast	25-30	Has not been disrupted	6 months	I haven't served in these roles	Slightly decreased	It has not increased or decreased	0	0	0	0	Increased my level of burnout	0	I feel neither more prepared or less prepared to practice independently after graduation	0	0	0	0	0	0	My career choices have not changed	Significantly less teaching time on clinical rounds	Significantly fewer didactic conferences	No change in protected time for education	#NULL!	#NULL!	#NULL!	#NULL!		0	One or more of my co-residents have been diagnosed with COVID-19	0	0	0	0	0	0	3	0	0	0	0
	1184	Web: Snap WebHost	completed	10:34:02	2021-05-22	2021-05-22	10:39:07	Northeast	31-35	2 months	1 month	I haven't served in these roles	Not changed	#NULL!	#NULL!	#NULL!	#NULL!	#NULL!	#NULL!	#NULL!	I feel somewhat more prepared to practice independently after graduation	0	0	0	I am more likely to choose a subspecialty, other than hospital medicine or pulmonology	0	0	0	Slightly less teaching time on clinical rounds	No change in didactic conference frequency	No change in protected time for education	#NULL!	#NULL!	#NULL!	#NULL!		0	One or more of my co-residents have been diagnosed with COVID-19	0	0	0	0	0	0	7	0	0	One or more of my co-workers (not co-residents/fellows) have been hospitalized due to COVID-19	0
	1185	Web: Snap WebHost	completed	11:13:09	2021-03-20	2021-03-20	11:19:47	Northeast	25-30	4 months	1 month	I haven't served in these roles	Not changed	#NULL!	#NULL!	#NULL!	#NULL!	#NULL!	#NULL!	#NULL!	I feel neither more prepared or less prepared to practice independently after graduation	0	0	0	I am more likely to choose a subspecialty, other than hospital medicine or pulmonology	0	0	0	Slightly less teaching time on clinical rounds	No change in didactic conference frequency	No change in protected time for education	#NULL!	#NULL!	#NULL!	#NULL!		0	One or more of my co-residents have been diagnosed with COVID-19	0	0	One or more members of my immediate family have been diagnosed with COVID-19	One or more members of my extended family have been diagnosed with COVID-19	0	0	2	0	0	0	0
	1194	Smartphone	completed	07:40:38	2021-04-28	2021-04-28	07:51:36	Northeast	41+	Has not been disrupted	1 month	1 month	Not changed	#NULL!	#NULL!	#NULL!	#NULL!	#NULL!	#NULL!	#NULL!	I feel significantly more prepared to practice independently after graduation	0	0	0	0	0	0	My career choices have not changed	Significantly less teaching time on clinical rounds	Slightly fewer didactic conferences	Significantly less protected time for education	0	Our program leadership and/or chiefs have shared resources for our education	0	0		0	0	0	0	0	0	One or more members of my community (neighborhood, religious groups, etc.) have been diagnosed with COVID-19	0	#NULL!	0	0	0	0
	1195	Smartphone	completed	09:20:48	2021-03-20	2021-03-20	09:36:51	Northeast	25-30	Has not been disrupted	9 months	I haven't served in these roles	Not changed	#NULL!	#NULL!	#NULL!	#NULL!	#NULL!	#NULL!	#NULL!	I feel neither more prepared or less prepared to practice independently after graduation	0	0	0	0	I am more likely to choose hospital medicine	0	0	No change in teaching time on clinical rounds	No change in didactic conference frequency	No change in protected time for education	#NULL!	#NULL!	#NULL!	#NULL!		0	0	0	One or more of my program leaders (chiefs, APDs, PDs) have been diagnosed with COVID-19	0	One or more members of my extended family have been diagnosed with COVID-19	One or more members of my community (neighborhood, religious groups, etc.) have been diagnosed with COVID-19	0	#NULL!	0	0	0	One or more of my program leaders (chiefs, APDs, PDs) have been hospitalized due to COVID-19
	1247	Smartphone	completed	03:17:14	2021-03-21	2021-03-21	03:42:12	Northeast	31-35	Has not been disrupted	Not rotated on a unit for COVID-19 patients	I haven't served in these roles	Slightly decreased	It has not increased or decreased	0	0	0	0	0	None of the above	I feel significantly less prepared to practice independently after graduation	0	0	0	0	0	0	My career choices have not changed	Significantly less teaching time on clinical rounds	Slightly fewer didactic conferences	No change in protected time for education	#NULL!	#NULL!	#NULL!	#NULL!		0	One or more of my co-residents have been diagnosed with COVID-19	0	0	0	0	0	0	4	0	0	0	0
	1249	Smartphone	completed	14:45:39	2021-04-11	2021-04-11	14:51:30	Northeast	25-30	Has not been disrupted	3 months	I haven't served in these roles	Not changed	#NULL!	#NULL!	#NULL!	#NULL!	#NULL!	#NULL!	#NULL!	I feel somewhat more prepared to practice independently after graduation	0	0	0	0	I am more likely to choose hospital medicine	0	0	Significantly less teaching time on clinical rounds	Significantly fewer didactic conferences	Significantly less protected time for education	Our program leadership (PD, APDs) have held meetings to discuss changes in our education	0	0	0		0	One or more of my co-residents have been diagnosed with COVID-19	0	0	0	0	0	0	3	0	0	0	0
	1261	Smartphone	completed	05:54:08	2021-04-28	2021-04-28	06:00:59	Northeast	31-35	Has not been disrupted	3 months	I haven't served in these roles	Not changed	#NULL!	#NULL!	#NULL!	#NULL!	#NULL!	#NULL!	#NULL!	I feel significantly more prepared to practice independently after graduation	0	0	0	0	0	0	My career choices have not changed	No change in teaching time on clinical rounds	No change in didactic conference frequency	No change in protected time for education	#NULL!	#NULL!	#NULL!	#NULL!		0	One or more of my co-residents have been diagnosed with COVID-19	One or more of my co-workers (not co-residents/fellows) have been diagnosed with COVID-19	One or more of my program leaders (chiefs, APDs, PDs) have been diagnosed with COVID-19	0	0	0	0	5	0	0	0	0
	1262	Web: Snap WebHost	completed	19:33:24	2021-04-12	2021-04-12	19:45:53	Northeast	25-30	Has not been disrupted	2 months	I haven't served in these roles	Not changed	#NULL!	#NULL!	#NULL!	#NULL!	#NULL!	#NULL!	#NULL!	I feel neither more prepared or less prepared to practice independently after graduation	0	0	0	0	0	0	My career choices have not changed	Slightly less teaching time on clinical rounds	Significantly fewer didactic conferences	Slightly less protected time for education	0	Our program leadership and/or chiefs have shared resources for our education	0	0		0	One or more of my co-residents have been diagnosed with COVID-19	0	0	0	0	0	0	7	0	0	One or more of my co-workers (not co-residents/fellows) have been hospitalized due to COVID-19	0
	1271	Web: Snap WebHost	completed	17:52:08	2021-04-30	2021-04-30	17:58:26	Northeast	25-30	3 months	1 month	I haven't served in these roles	Slightly decreased	It has not increased or decreased	0	0	0	0	0	None of the above	I feel somewhat less prepared to practice independently after graduation	0	0	0	0	0	0	My career choices have not changed	Slightly less teaching time on clinical rounds	No change in didactic conference frequency	Slightly less protected time for education	Our program leadership (PD, APDs) have held meetings to discuss changes in our education	0	0	0		0	0	0	0	0	0	0	No one I know personally has been diagnosed with COVID-19	#NULL!	#NULL!	#NULL!	#NULL!	#NULL!
	1275	Smartphone	completed	12:36:17	2021-05-23	2021-05-23	12:43:04	Northeast	36-40	Has not been disrupted	Not rotated on a unit for COVID-19 patients	I haven't served in these roles	Slightly decreased	It has not increased or decreased	0	0	0	0	Increased my level of burnout	0	I feel significantly less prepared to practice independently after graduation	0	0	0	0	I am more likely to choose hospital medicine	0	0	Significantly less teaching time on clinical rounds	Slightly fewer didactic conferences	Slightly less protected time for education	0	Our program leadership and/or chiefs have shared resources for our education	0	0		0	One or more of my co-residents have been diagnosed with COVID-19	One or more of my co-workers (not co-residents/fellows) have been diagnosed with COVID-19	One or more of my program leaders (chiefs, APDs, PDs) have been diagnosed with COVID-19	0	One or more members of my extended family have been diagnosed with COVID-19	0	0	1	0	0	One or more of my co-workers (not co-residents/fellows) have been hospitalized due to COVID-19	0
	1276	Web: Snap WebHost	completed	13:43:07	2021-04-12	2021-04-12	13:58:01	Northeast	25-30	3 months	1 month	I haven't served in these roles	Not changed	#NULL!	#NULL!	#NULL!	#NULL!	#NULL!	#NULL!	#NULL!	I feel neither more prepared or less prepared to practice independently after graduation	0	0	0	0	0	0	My career choices have not changed	No change in teaching time on clinical rounds	Significantly fewer didactic conferences	No change in protected time for education	#NULL!	#NULL!	#NULL!	#NULL!		0	One or more of my co-residents have been diagnosed with COVID-19	0	One or more of my program leaders (chiefs, APDs, PDs) have been diagnosed with COVID-19	0	0	One or more members of my community (neighborhood, religious groups, etc.) have been diagnosed with COVID-19	0	More than 10	0	0	0	0
	1277	Smartphone	completed	09:51:28	2021-03-13	2021-03-13	09:58:26	Northeast	31-35	7 months	Not rotated on a unit for COVID-19 patients	I haven't served in these roles	Slightly decreased	It has increased enough to account for decrease in direct supervision	0	0	0	0	0	None of the above	I feel somewhat less prepared to practice independently after graduation	0	0	I am less likely to remain in clinical medicine	0	0	0	0	Significantly less teaching time on clinical rounds	No change in didactic conference frequency	No change in protected time for education	#NULL!	#NULL!	#NULL!	#NULL!		0	0	0	One or more of my program leaders (chiefs, APDs, PDs) have been diagnosed with COVID-19	One or more members of my immediate family have been diagnosed with COVID-19	0	0	0	#NULL!	0	0	0	0
	1282	Smartphone	completed	10:45:16	2021-04-28	2021-04-28	10:50:09	Northeast	25-30	Has not been disrupted	10 months	I haven't served in these roles	Not changed	#NULL!	#NULL!	#NULL!	#NULL!	#NULL!	#NULL!	#NULL!	I feel somewhat less prepared to practice independently after graduation	Schedule changes during COVID led me to miss out on training in a future specialty I was considering	0	0	0	0	0	0	Significantly less teaching time on clinical rounds	Significantly fewer didactic conferences	Significantly less protected time for education	Our program leadership (PD, APDs) have held meetings to discuss changes in our education	0	0	0		0	One or more of my co-residents have been diagnosed with COVID-19	0	0	0	0	0	0	8	0	0	0	0
	1292	Web: Snap WebHost	completed	18:00:22	2021-04-11	2021-04-11	18:03:20	Northeast	25-30	Has not been disrupted	1 month	I haven't served in these roles	Not changed	#NULL!	#NULL!	#NULL!	#NULL!	#NULL!	#NULL!	#NULL!	I feel neither more prepared or less prepared to practice independently after graduation	0	0	0	0	0	0	My career choices have not changed	No change in teaching time on clinical rounds	Slightly fewer didactic conferences	Slightly less protected time for education	Our program leadership (PD, APDs) have held meetings to discuss changes in our education	Our program leadership and/or chiefs have shared resources for our education	Our chief residents have created new resources to improve our education	0		0	One or more of my co-residents have been diagnosed with COVID-19	0	0	0	0	0	0	6	0	One or more of my co-residents have been hospitalized due to COVID-19	0	0
	1307	Web: Snap WebHost	completed	19:14:12	2021-05-22	2021-05-22	19:20:44	Northeast	25-30	Has not been disrupted	The entire pandemic	I haven't served in these roles	Significantly decreased	It has not increased or decreased	0	0	0	0	Increased my level of burnout	0	I feel neither more prepared or less prepared to practice independently after graduation	0	0	0	I am more likely to choose a subspecialty, other than hospital medicine or pulmonology	0	0	0	Significantly less teaching time on clinical rounds	Significantly fewer didactic conferences	No change in protected time for education	#NULL!	#NULL!	#NULL!	#NULL!		0	0	One or more of my co-workers (not co-residents/fellows) have been diagnosed with COVID-19	0	0	0	0	0	#NULL!	0	0	One or more of my co-workers (not co-residents/fellows) have been hospitalized due to COVID-19	0
	1311	Smartphone	completed	16:31:00	2021-03-13	2021-03-13	16:37:44	Northeast	25-30	Has not been disrupted	3 months	I haven't served in these roles	Slightly decreased	It has increased but doesn't make up for the loss of direct supervision	0	Led to near misses	0	Led to myself or colleagues breaking duty hours	0	0	I feel neither more prepared or less prepared to practice independently after graduation	0	0	0	0	0	I am more likely to choose pulmonology for subspecialty training	0	Slightly less teaching time on clinical rounds	Significantly fewer didactic conferences	Significantly less protected time for education	Our program leadership (PD, APDs) have held meetings to discuss changes in our education	0	0	0		0	One or more of my co-residents have been diagnosed with COVID-19	One or more of my co-workers (not co-residents/fellows) have been diagnosed with COVID-19	0	One or more members of my immediate family have been diagnosed with COVID-19	One or more members of my extended family have been diagnosed with COVID-19	0	0	More than 10	0	0	0	0
	1315	Web: Snap WebHost	completed	20:37:16	2021-05-22	2021-05-22	20:42:44	Northeast	25-30	1 month	1 month	I haven't served in these roles	Slightly decreased	It has not increased or decreased	0	0	0	0	Increased my level of burnout	0	I feel somewhat less prepared to practice independently after graduation	0	I am less likely to choose any subspecialty training	0	0	0	0	0	Slightly less teaching time on clinical rounds	Slightly fewer didactic conferences	Slightly less protected time for education	0	Our program leadership and/or chiefs have shared resources for our education	0	0		0	0	0	0	0	0	One or more members of my community (neighborhood, religious groups, etc.) have been diagnosed with COVID-19	0	#NULL!	0	0	0	0
	1316	Web: Snap WebHost	completed	13:44:52	2021-04-28	2021-04-28	13:53:00	Northeast	25-30	3 months	6 months	I haven't served in these roles	Slightly decreased	It has moderately decreased	0	Led to near misses	0	0	0	0	I feel somewhat less prepared to practice independently after graduation	0	0	0	I am more likely to choose a subspecialty, other than hospital medicine or pulmonology	0	0	0	Significantly less teaching time on clinical rounds	Slightly fewer didactic conferences	Slightly less protected time for education	Our program leadership (PD, APDs) have held meetings to discuss changes in our education	0	0	0		0	One or more of my co-residents have been diagnosed with COVID-19	One or more of my co-workers (not co-residents/fellows) have been diagnosed with COVID-19	0	0	0	0	0	2	0	0	One or more of my co-workers (not co-residents/fellows) have been hospitalized due to COVID-19	0
	1319	Smartphone	completed	20:35:42	2021-04-11	2021-04-11	20:39:15	Northeast	25-30	Has not been disrupted	The entire pandemic	I haven't served in these roles	Slightly increased	#NULL!	#NULL!	#NULL!	#NULL!	#NULL!	#NULL!	#NULL!	I feel significantly more prepared to practice independently after graduation	0	0	0	I am more likely to choose a subspecialty, other than hospital medicine or pulmonology	0	0	0	Significantly less teaching time on clinical rounds	No change in didactic conference frequency	No change in protected time for education	#NULL!	#NULL!	#NULL!	#NULL!		0	One or more of my co-residents have been diagnosed with COVID-19	One or more of my co-workers (not co-residents/fellows) have been diagnosed with COVID-19	One or more of my program leaders (chiefs, APDs, PDs) have been diagnosed with COVID-19	One or more members of my immediate family have been diagnosed with COVID-19	One or more members of my extended family have been diagnosed with COVID-19	One or more members of my community (neighborhood, religious groups, etc.) have been diagnosed with COVID-19	0	More than 10	0	0	0	0
	1324	Smartphone	completed	13:37:19	2021-04-29	2021-04-29	13:44:46	Northeast	31-35	Has not been disrupted	2 months	I haven't served in these roles	Not changed	#NULL!	#NULL!	#NULL!	#NULL!	#NULL!	#NULL!	#NULL!	I feel neither more prepared or less prepared to practice independently after graduation	0	I am less likely to choose any subspecialty training	0	0	0	0	0	Slightly less teaching time on clinical rounds	Slightly fewer didactic conferences	Slightly less protected time for education	0	Our program leadership and/or chiefs have shared resources for our education	0	0		0	One or more of my co-residents have been diagnosed with COVID-19	0	0	0	0	0	0	2	0	One or more of my co-residents have been hospitalized due to COVID-19	0	0
	1338	Smartphone	completed	00:07:10	2021-04-29	2021-04-29	00:15:39	Northeast	31-35	6 months	6 months	3 months	Not changed	#NULL!	#NULL!	#NULL!	#NULL!	#NULL!	#NULL!	#NULL!	I feel significantly more prepared to practice independently after graduation	0	0	0	0	0	0	My career choices have not changed	Slightly less teaching time on clinical rounds	Slightly fewer didactic conferences	Slightly less protected time for education	Our program leadership (PD, APDs) have held meetings to discuss changes in our education	0	0	0		0	One or more of my co-residents have been diagnosed with COVID-19	0	0	One or more members of my immediate family have been diagnosed with COVID-19	One or more members of my extended family have been diagnosed with COVID-19	0	0	6	0	0	0	0
	1344	Smartphone	completed	10:45:55	2021-05-22	2021-05-22	10:55:41	Northeast	25-30	1 month	1 month	I haven't served in these roles	Slightly increased	#NULL!	#NULL!	#NULL!	#NULL!	#NULL!	#NULL!	#NULL!	I feel significantly more prepared to practice independently after graduation	0	0	0	0	0	0	My career choices have not changed	Slightly less teaching time on clinical rounds	Significantly fewer didactic conferences	Significantly less protected time for education	0	Our program leadership and/or chiefs have shared resources for our education	Our chief residents have created new resources to improve our education	0		0	One or more of my co-residents have been diagnosed with COVID-19	One or more of my co-workers (not co-residents/fellows) have been diagnosed with COVID-19	0	One or more members of my immediate family have been diagnosed with COVID-19	One or more members of my extended family have been diagnosed with COVID-19	One or more members of my community (neighborhood, religious groups, etc.) have been diagnosed with COVID-19	0	More than 10	0	One or more of my co-residents have been hospitalized due to COVID-19	0	0
	1345	Smartphone	completed	14:10:49	2021-04-11	2021-04-11	14:22:03	Northeast	25-30	3 months	8 months	I haven't served in these roles	Not changed	#NULL!	#NULL!	#NULL!	#NULL!	#NULL!	#NULL!	#NULL!	I feel neither more prepared or less prepared to practice independently after graduation	0	0	0	0	0	0	My career choices have not changed	Slightly less teaching time on clinical rounds	No change in didactic conference frequency	No change in protected time for education	#NULL!	#NULL!	#NULL!	#NULL!		0	0	0	0	0	0	0	No one I know personally has been diagnosed with COVID-19	#NULL!	#NULL!	#NULL!	#NULL!	#NULL!
	1358	Smartphone	completed	23:51:28	2021-05-23	2021-05-23	23:58:24	Northeast	31-35	1 month	3 months	I haven't served in these roles	Slightly increased	#NULL!	#NULL!	#NULL!	#NULL!	#NULL!	#NULL!	#NULL!	I feel neither more prepared or less prepared to practice independently after graduation	0	0	0	0	0	0	My career choices have not changed	No change in teaching time on clinical rounds	Slightly fewer didactic conferences	No change in protected time for education	#NULL!	#NULL!	#NULL!	#NULL!		0	One or more of my co-residents have been diagnosed with COVID-19	0	0	0	0	0	0	6	0	One or more of my co-residents have been hospitalized due to COVID-19	0	0
	1362	Smartphone	completed	20:49:42	2021-04-11	2021-04-11	20:54:26	Northeast	25-30	Has not been disrupted	Not rotated on a unit for COVID-19 patients	I haven't served in these roles	Slightly decreased	It has not increased or decreased	0	0	0	0	0	None of the above	I feel neither more prepared or less prepared to practice independently after graduation	0	0	0	0	0	0	My career choices have not changed	Slightly less teaching time on clinical rounds	Slightly fewer didactic conferences	No change in protected time for education	#NULL!	#NULL!	#NULL!	#NULL!		0	One or more of my co-residents have been diagnosed with COVID-19	0	0	0	0	0	0	3	0	0	0	0
	1377	Smartphone	completed	03:36:51	2021-04-12	2021-04-12	03:43:32	Northeast	25-30	Has not been disrupted	4 months	I haven't served in these roles	Significantly decreased	It has increased but doesn't make up for the loss of direct supervision	0	0	0	Led to myself or colleagues breaking duty hours	0	0	I feel somewhat less prepared to practice independently after graduation	0	0	0	0	0	0	My career choices have not changed	No change in teaching time on clinical rounds	No change in didactic conference frequency	No change in protected time for education	#NULL!	#NULL!	#NULL!	#NULL!		0	One or more of my co-residents have been diagnosed with COVID-19	0	0	0	0	0	0	2	0	0	0	0
	1381	Web: Snap WebHost	completed	18:39:07	2021-05-01	2021-05-01	18:43:14	Northeast	25-30	1 month	1 month	I haven't served in these roles	Not changed	#NULL!	#NULL!	#NULL!	#NULL!	#NULL!	#NULL!	#NULL!	I feel neither more prepared or less prepared to practice independently after graduation	0	0	0	0	0	I am more likely to choose pulmonology for subspecialty training	0	No change in teaching time on clinical rounds	Slightly fewer didactic conferences	No change in protected time for education	#NULL!	#NULL!	#NULL!	#NULL!		0	One or more of my co-residents have been diagnosed with COVID-19	One or more of my co-workers (not co-residents/fellows) have been diagnosed with COVID-19	0	0	One or more members of my extended family have been diagnosed with COVID-19	One or more members of my community (neighborhood, religious groups, etc.) have been diagnosed with COVID-19	0	3	0	0	0	0
	159	Smartphone	completed	11:25:44	2021-04-27	2021-04-27	11:33:16	South	25-30	Has not been disrupted	Not rotated on a unit for COVID-19 patients	I haven't served in these roles	Not changed	#NULL!	#NULL!	#NULL!	#NULL!	#NULL!	#NULL!	#NULL!	I feel neither more prepared or less prepared to practice independently after graduation	0	0	0	0	0	0	My career choices have not changed	Slightly less teaching time on clinical rounds	Significantly fewer didactic conferences	Slightly less protected time for education	Our program leadership (PD, APDs) have held meetings to discuss changes in our education	Our program leadership and/or chiefs have shared resources for our education	Our chief residents have created new resources to improve our education	0		0	0	0	0	0	0	0	No one I know personally has been diagnosed with COVID-19	#NULL!	#NULL!	#NULL!	#NULL!	#NULL!
	253	Smartphone	completed	12:50:02	2021-03-12	2021-03-12	12:55:07	South	25-30	Has not been disrupted	4 months	I haven't served in these roles	Not changed	#NULL!	#NULL!	#NULL!	#NULL!	#NULL!	#NULL!	#NULL!	I feel neither more prepared or less prepared to practice independently after graduation	0	0	0	0	0	0	My career choices have not changed	Slightly less teaching time on clinical rounds	No change in didactic conference frequency	No change in protected time for education	#NULL!	#NULL!	#NULL!	#NULL!		0	One or more of my co-residents have been diagnosed with COVID-19	0	0	0	One or more members of my extended family have been diagnosed with COVID-19	0	0	6	0	0	0	0
	297	Web: Snap WebHost	completed	22:11:13	2021-04-09	2021-04-09	22:17:05	South	25-30	3 months	3 months	I haven't served in these roles	Slightly decreased	It has increased enough to account for decrease in direct supervision	Increased medical errors	Led to near misses	0	0	Increased my level of burnout	0	I feel neither more prepared or less prepared to practice independently after graduation	0	0	0	I am more likely to choose a subspecialty, other than hospital medicine or pulmonology	0	0	0	Significantly less teaching time on clinical rounds	Significantly fewer didactic conferences	Significantly less protected time for education	0	Our program leadership and/or chiefs have shared resources for our education	0	0		0	One or more of my co-residents have been diagnosed with COVID-19	One or more of my co-workers (not co-residents/fellows) have been diagnosed with COVID-19	0	0	0	0	0	More than 10	0	0	0	0
	312	Smartphone	completed	00:58:34	2021-05-21	2021-05-21	01:07:40	South	41+	1 month	9 months	I haven't served in these roles	Not changed	#NULL!	#NULL!	#NULL!	#NULL!	#NULL!	#NULL!	#NULL!	I feel significantly more prepared to practice independently after graduation	0	0	0	0	0	0	My career choices have not changed	No change in teaching time on clinical rounds	No change in didactic conference frequency	No change in protected time for education	#NULL!	#NULL!	#NULL!	#NULL!		0	One or more of my co-residents have been diagnosed with COVID-19	0	0	0	0	0	0	1	0	0	One or more of my co-workers (not co-residents/fellows) have been hospitalized due to COVID-19	0
	321	Smartphone	completed	16:51:59	2021-04-18	2021-04-18	16:56:59	South	31-35	1 month	3 months	I haven't served in these roles	Not changed	#NULL!	#NULL!	#NULL!	#NULL!	#NULL!	#NULL!	#NULL!	I feel neither more prepared or less prepared to practice independently after graduation	0	I am less likely to choose any subspecialty training	0	0	0	0	0	No change in teaching time on clinical rounds	No change in didactic conference frequency	No change in protected time for education	#NULL!	#NULL!	#NULL!	#NULL!		0	One or more of my co-residents have been diagnosed with COVID-19	One or more of my co-workers (not co-residents/fellows) have been diagnosed with COVID-19	0	0	0	One or more members of my community (neighborhood, religious groups, etc.) have been diagnosed with COVID-19	0	More than 10	0	0	0	0
	442	Web: Snap WebHost	completed	00:14:19	2021-05-26	2021-05-26	00:16:46	South	25-30	Has not been disrupted	1 month	1 month	Slightly decreased	It has not increased or decreased	0	0	0	0	0	None of the above	I feel somewhat more prepared to practice independently after graduation	0	0	0	0	I am more likely to choose hospital medicine	0	0	No change in teaching time on clinical rounds	Slightly fewer didactic conferences	No change in protected time for education	#NULL!	#NULL!	#NULL!	#NULL!		0	One or more of my co-residents have been diagnosed with COVID-19	0	0	0	0	0	0	5	0	0	0	0
	518	Smartphone	completed	05:18:05	2021-05-11	2021-05-11	05:24:56	South	31-35	1 month	8 months	I haven't served in these roles	Slightly increased	#NULL!	#NULL!	#NULL!	#NULL!	#NULL!	#NULL!	#NULL!	I feel somewhat more prepared to practice independently after graduation	Schedule changes during COVID led me to miss out on training in a future specialty I was considering	0	0	I am more likely to choose a subspecialty, other than hospital medicine or pulmonology	0	0	0	Slightly less teaching time on clinical rounds	Slightly fewer didactic conferences	Slightly less protected time for education	Our program leadership (PD, APDs) have held meetings to discuss changes in our education	Our program leadership and/or chiefs have shared resources for our education	Our chief residents have created new resources to improve our education	0		0	One or more of my co-residents have been diagnosed with COVID-19	One or more of my co-workers (not co-residents/fellows) have been diagnosed with COVID-19	0	0	0	One or more members of my community (neighborhood, religious groups, etc.) have been diagnosed with COVID-19	0	6	0	0	0	0
	701	Web: Snap WebHost	completed	16:38:02	2021-03-21	2021-03-21	16:56:43	South	25-30	1 month	3 months	I haven't served in these roles	Not changed	#NULL!	#NULL!	#NULL!	#NULL!	#NULL!	#NULL!	#NULL!	I feel neither more prepared or less prepared to practice independently after graduation	Schedule changes during COVID led me to miss out on training in a future specialty I was considering	0	0	0	0	I am more likely to choose pulmonology for subspecialty training	0	No change in teaching time on clinical rounds	Significantly fewer didactic conferences	No change in protected time for education	#NULL!	#NULL!	#NULL!	#NULL!		0	One or more of my co-residents have been diagnosed with COVID-19	One or more of my co-workers (not co-residents/fellows) have been diagnosed with COVID-19	0	One or more members of my immediate family have been diagnosed with COVID-19	One or more members of my extended family have been diagnosed with COVID-19	One or more members of my community (neighborhood, religious groups, etc.) have been diagnosed with COVID-19	0	More than 10	0	0	0	0
	734	Web: Snap WebHost	completed	08:12:16	2021-05-12	2021-05-12	08:20:16	South	25-30	5 months	2 months	I haven't served in these roles	Slightly decreased	It has not increased or decreased	0	0	0	0	0	None of the above	I feel neither more prepared or less prepared to practice independently after graduation	0	0	0	I am more likely to choose a subspecialty, other than hospital medicine or pulmonology	0	0	0	Significantly less teaching time on clinical rounds	Significantly fewer didactic conferences	Significantly less protected time for education	0	Our program leadership and/or chiefs have shared resources for our education	0	0		0	One or more of my co-residents have been diagnosed with COVID-19	0	0	0	0	0	0	5	0	One or more of my co-residents have been hospitalized due to COVID-19	0	0
	735	Web: Snap WebHost	completed	02:12:57	2021-03-19	2021-03-19	02:36:40	South	25-30	3 months	7 months	I haven't served in these roles	Not changed	#NULL!	#NULL!	#NULL!	#NULL!	#NULL!	#NULL!	#NULL!	I feel neither more prepared or less prepared to practice independently after graduation	0	0	0	0	0	0	My career choices have not changed	Significantly less teaching time on clinical rounds	Significantly fewer didactic conferences	No change in protected time for education	#NULL!	#NULL!	#NULL!	#NULL!		0	One or more of my co-residents have been diagnosed with COVID-19	0	0	0	One or more members of my extended family have been diagnosed with COVID-19	One or more members of my community (neighborhood, religious groups, etc.) have been diagnosed with COVID-19	0	6	0	0	0	0
	749	Smartphone	completed	19:29:43	2021-04-10	2021-04-10	19:36:40	South	25-30	3 months	1 year	I haven't served in these roles	Not changed	#NULL!	#NULL!	#NULL!	#NULL!	#NULL!	#NULL!	#NULL!	I feel somewhat less prepared to practice independently after graduation	0	0	0	I am more likely to choose a subspecialty, other than hospital medicine or pulmonology	0	0	0	Slightly less teaching time on clinical rounds	No change in didactic conference frequency	No change in protected time for education	#NULL!	#NULL!	#NULL!	#NULL!		I have been diagnosed with COVID-19	One or more of my co-residents have been diagnosed with COVID-19	0	One or more of my program leaders (chiefs, APDs, PDs) have been diagnosed with COVID-19	0	0	One or more members of my community (neighborhood, religious groups, etc.) have been diagnosed with COVID-19	0	More than 10	0	One or more of my co-residents have been hospitalized due to COVID-19	0	0
	764	Smartphone	completed	13:39:52	2021-04-12	2021-04-12	13:47:09	South	25-30	3 months	5 months	I haven't served in these roles	Not changed	#NULL!	#NULL!	#NULL!	#NULL!	#NULL!	#NULL!	#NULL!	I feel neither more prepared or less prepared to practice independently after graduation	0	0	I am less likely to remain in clinical medicine	I am more likely to choose a subspecialty, other than hospital medicine or pulmonology	0	0	0	Slightly less teaching time on clinical rounds	Significantly fewer didactic conferences	Significantly less protected time for education	0	Our program leadership and/or chiefs have shared resources for our education	0	0		0	One or more of my co-residents have been diagnosed with COVID-19	One or more of my co-workers (not co-residents/fellows) have been diagnosed with COVID-19	0	One or more members of my immediate family have been diagnosed with COVID-19	One or more members of my extended family have been diagnosed with COVID-19	One or more members of my community (neighborhood, religious groups, etc.) have been diagnosed with COVID-19	0	More than 10	0	0	One or more of my co-workers (not co-residents/fellows) have been hospitalized due to COVID-19	0
	772	Web: Snap WebHost	completed	22:59:25	2021-05-21	2021-05-21	23:02:12	South	31-35	2 months	2 months	I haven't served in these roles	Not changed	#NULL!	#NULL!	#NULL!	#NULL!	#NULL!	#NULL!	#NULL!	I feel somewhat less prepared to practice independently after graduation	0	0	0	I am more likely to choose a subspecialty, other than hospital medicine or pulmonology	0	0	0	No change in teaching time on clinical rounds	Significantly fewer didactic conferences	Slightly less protected time for education	0	Our program leadership and/or chiefs have shared resources for our education	0	0		0	0	0	0	0	0	One or more members of my community (neighborhood, religious groups, etc.) have been diagnosed with COVID-19	0	#NULL!	0	0	0	0
	773	Smartphone	completed	21:57:39	2021-04-11	2021-04-11	22:02:10	South	25-30	2 months	The entire pandemic	I haven't served in these roles	Not changed	#NULL!	#NULL!	#NULL!	#NULL!	#NULL!	#NULL!	#NULL!	I feel neither more prepared or less prepared to practice independently after graduation	0	0	0	0	0	0	My career choices have not changed	Slightly less teaching time on clinical rounds	Significantly fewer didactic conferences	Slightly less protected time for education	Our program leadership (PD, APDs) have held meetings to discuss changes in our education	0	0	0		0	One or more of my co-residents have been diagnosed with COVID-19	One or more of my co-workers (not co-residents/fellows) have been diagnosed with COVID-19	0	0	0	0	0	More than 10	0	0	0	0
	774	Web: Snap WebHost	completed	19:45:56	2021-04-10	2021-04-10	19:53:12	South	25-30	Has not been disrupted	6 months	I haven't served in these roles	Not changed	#NULL!	#NULL!	#NULL!	#NULL!	#NULL!	#NULL!	#NULL!	I feel neither more prepared or less prepared to practice independently after graduation	0	0	0	0	I am more likely to choose hospital medicine	I am more likely to choose pulmonology for subspecialty training	0	Slightly less teaching time on clinical rounds	Significantly fewer didactic conferences	Significantly less protected time for education	Our program leadership (PD, APDs) have held meetings to discuss changes in our education	0	0	0		0	One or more of my co-residents have been diagnosed with COVID-19	One or more of my co-workers (not co-residents/fellows) have been diagnosed with COVID-19	One or more of my program leaders (chiefs, APDs, PDs) have been diagnosed with COVID-19	0	One or more members of my extended family have been diagnosed with COVID-19	0	0	More than 10	0	0	0	0
	778	Smartphone	completed	18:30:06	2021-03-12	2021-03-12	18:41:40	South	25-30	1 month	2 months	I haven't served in these roles	Not changed	#NULL!	#NULL!	#NULL!	#NULL!	#NULL!	#NULL!	#NULL!	I feel somewhat more prepared to practice independently after graduation	0	0	0	0	0	I am more likely to choose pulmonology for subspecialty training	0	Significantly less teaching time on clinical rounds	Slightly fewer didactic conferences	Slightly less protected time for education	Our program leadership (PD, APDs) have held meetings to discuss changes in our education	Our program leadership and/or chiefs have shared resources for our education	0	0		0	One or more of my co-residents have been diagnosed with COVID-19	One or more of my co-workers (not co-residents/fellows) have been diagnosed with COVID-19	One or more of my program leaders (chiefs, APDs, PDs) have been diagnosed with COVID-19	One or more members of my immediate family have been diagnosed with COVID-19	One or more members of my extended family have been diagnosed with COVID-19	One or more members of my community (neighborhood, religious groups, etc.) have been diagnosed with COVID-19	0	More than 10	0	0	One or more of my co-workers (not co-residents/fellows) have been hospitalized due to COVID-19	0
	826	Web: Snap WebHost	completed	03:40:08	2021-03-16	2021-03-16	03:51:33	South	25-30	4 months	4 months	I haven't served in these roles	Not changed	#NULL!	#NULL!	#NULL!	#NULL!	#NULL!	#NULL!	#NULL!	I feel somewhat less prepared to practice independently after graduation	0	0	0	0	0	0	My career choices have not changed	No change in teaching time on clinical rounds	Significantly fewer didactic conferences	Significantly less protected time for education	Our program leadership (PD, APDs) have held meetings to discuss changes in our education	Our program leadership and/or chiefs have shared resources for our education	Our chief residents have created new resources to improve our education	0		0	One or more of my co-residents have been diagnosed with COVID-19	One or more of my co-workers (not co-residents/fellows) have been diagnosed with COVID-19	One or more of my program leaders (chiefs, APDs, PDs) have been diagnosed with COVID-19	One or more members of my immediate family have been diagnosed with COVID-19	One or more members of my extended family have been diagnosed with COVID-19	One or more members of my community (neighborhood, religious groups, etc.) have been diagnosed with COVID-19	0	More than 10	0	0	0	0
	845	Smartphone	completed	04:42:58	2021-05-24	2021-05-24	04:50:32	South	25-30	Has not been disrupted	6 months	I haven't served in these roles	Not changed	#NULL!	#NULL!	#NULL!	#NULL!	#NULL!	#NULL!	#NULL!	I feel somewhat more prepared to practice independently after graduation	0	I am less likely to choose any subspecialty training	0	0	I am more likely to choose hospital medicine	0	0	Slightly less teaching time on clinical rounds	Significantly fewer didactic conferences	Slightly less protected time for education	Our program leadership (PD, APDs) have held meetings to discuss changes in our education	Our program leadership and/or chiefs have shared resources for our education	Our chief residents have created new resources to improve our education	0		0	One or more of my co-residents have been diagnosed with COVID-19	One or more of my co-workers (not co-residents/fellows) have been diagnosed with COVID-19	0	0	One or more members of my extended family have been diagnosed with COVID-19	One or more members of my community (neighborhood, religious groups, etc.) have been diagnosed with COVID-19	0	2	0	0	0	0
	932	Smartphone	completed	23:40:33	2021-04-10	2021-04-10	23:44:22	South	25-30	Has not been disrupted	1 month	I haven't served in these roles	Not changed	#NULL!	#NULL!	#NULL!	#NULL!	#NULL!	#NULL!	#NULL!	I feel somewhat more prepared to practice independently after graduation	0	0	0	I am more likely to choose a subspecialty, other than hospital medicine or pulmonology	0	0	0	No change in teaching time on clinical rounds	No change in didactic conference frequency	No change in protected time for education	#NULL!	#NULL!	#NULL!	#NULL!		0	One or more of my co-residents have been diagnosed with COVID-19	0	0	0	0	0	0	3	0	0	0	0
	998	Smartphone	completed	00:25:52	2021-04-11	2021-04-11	00:31:18	South	25-30	Has not been disrupted	6 months	I haven't served in these roles	Slightly decreased	It has increased enough to account for decrease in direct supervision	0	0	0	0	0	None of the above	I feel somewhat less prepared to practice independently after graduation	0	0	0	0	0	0	My career choices have not changed	Significantly less teaching time on clinical rounds	Significantly fewer didactic conferences	Significantly less protected time for education	Our program leadership (PD, APDs) have held meetings to discuss changes in our education	Our program leadership and/or chiefs have shared resources for our education	Our chief residents have created new resources to improve our education	0		0	One or more of my co-residents have been diagnosed with COVID-19	One or more of my co-workers (not co-residents/fellows) have been diagnosed with COVID-19	0	0	0	One or more members of my community (neighborhood, religious groups, etc.) have been diagnosed with COVID-19	0	More than 10	0	0	0	0
	1005	Web: Snap WebHost	completed	00:28:16	2021-03-23	2021-03-23	01:28:06	South	25-30	Has not been disrupted	3 months	I haven't served in these roles	Not changed	#NULL!	#NULL!	#NULL!	#NULL!	#NULL!	#NULL!	#NULL!	I feel neither more prepared or less prepared to practice independently after graduation	0	0	0	0	0	0	My career choices have not changed	No change in teaching time on clinical rounds	No change in didactic conference frequency	No change in protected time for education	#NULL!	#NULL!	#NULL!	#NULL!		0	One or more of my co-residents have been diagnosed with COVID-19	One or more of my co-workers (not co-residents/fellows) have been diagnosed with COVID-19	0	0	0	0	0	3	0	0	0	0
	1016	Smartphone	completed	01:35:02	2021-04-11	2021-04-11	01:36:53	South	25-30	Has not been disrupted	4 months	4 months	Not changed	#NULL!	#NULL!	#NULL!	#NULL!	#NULL!	#NULL!	#NULL!	I feel neither more prepared or less prepared to practice independently after graduation	Schedule changes during COVID led me to miss out on training in a future specialty I was considering	0	0	0	0	0	0	No change in teaching time on clinical rounds	No change in didactic conference frequency	No change in protected time for education	#NULL!	#NULL!	#NULL!	#NULL!		0	One or more of my co-residents have been diagnosed with COVID-19	0	0	0	0	0	0	5	0	0	0	0
	1042	Smartphone	completed	01:47:15	2021-04-11	2021-04-11	02:11:15	South	25-30	9 months	4 months	I haven't served in these roles	Not changed	#NULL!	#NULL!	#NULL!	#NULL!	#NULL!	#NULL!	#NULL!	I feel neither more prepared or less prepared to practice independently after graduation	0	0	0	0	0	0	My career choices have not changed	Slightly less teaching time on clinical rounds	No change in didactic conference frequency	Slightly less protected time for education	Our program leadership (PD, APDs) have held meetings to discuss changes in our education	Our program leadership and/or chiefs have shared resources for our education	0	0		0	One or more of my co-residents have been diagnosed with COVID-19	One or more of my co-workers (not co-residents/fellows) have been diagnosed with COVID-19	0	One or more members of my immediate family have been diagnosed with COVID-19	0	One or more members of my community (neighborhood, religious groups, etc.) have been diagnosed with COVID-19	0	2	0	0	0	0
	1080	Smartphone	completed	12:22:13	2021-04-12	2021-04-12	12:27:25	South	36-40	1 month	6 months	I haven't served in these roles	Slightly decreased	It has increased but doesn't make up for the loss of direct supervision	0	0	0	0	0	None of the above	I feel somewhat more prepared to practice independently after graduation	0	0	0	I am more likely to choose a subspecialty, other than hospital medicine or pulmonology	0	0	0	Slightly less teaching time on clinical rounds	No change in didactic conference frequency	Slightly less protected time for education	0	Our program leadership and/or chiefs have shared resources for our education	0	0		0	One or more of my co-residents have been diagnosed with COVID-19	0	0	0	0	0	0	4	0	0	0	0
	1113	Web: Snap WebHost	completed	02:44:49	2021-04-11	2021-04-11	03:04:01	South	31-35	Has not been disrupted	10 months	I haven't served in these roles	Slightly decreased	It has moderately decreased	0	0	0	Led to myself or colleagues breaking duty hours	0	0	I feel significantly more prepared to practice independently after graduation	0	0	0	0	0	I am more likely to choose pulmonology for subspecialty training	0	Significantly less teaching time on clinical rounds	No change in didactic conference frequency	Slightly less protected time for education	Our program leadership (PD, APDs) have held meetings to discuss changes in our education	0	0	0		0	One or more of my co-residents have been diagnosed with COVID-19	One or more of my co-workers (not co-residents/fellows) have been diagnosed with COVID-19	One or more of my program leaders (chiefs, APDs, PDs) have been diagnosed with COVID-19	0	0	One or more members of my community (neighborhood, religious groups, etc.) have been diagnosed with COVID-19	0	More than 10	0	0	0	0
	1129	Smartphone	completed	03:59:24	2021-03-13	2021-03-13	04:05:55	South	31-35	1 month	Not rotated on a unit for COVID-19 patients	I haven't served in these roles	Not changed	#NULL!	#NULL!	#NULL!	#NULL!	#NULL!	#NULL!	#NULL!	I feel significantly less prepared to practice independently after graduation	0	0	I am less likely to remain in clinical medicine	I am more likely to choose a subspecialty, other than hospital medicine or pulmonology	0	0	0	Significantly less teaching time on clinical rounds	No change in didactic conference frequency	Slightly more protected time for education	#NULL!	#NULL!	#NULL!	#NULL!		0	One or more of my co-residents have been diagnosed with COVID-19	0	0	0	0	0	0	1	0	0	0	0
	1137	Smartphone	completed	15:30:25	2021-04-11	2021-04-11	15:40:28	South	25-30	9 months	1 month	I haven't served in these roles	Slightly decreased	It has increased enough to account for decrease in direct supervision	0	0	0	0	0	None of the above	I feel somewhat more prepared to practice independently after graduation	0	0	0	I am more likely to choose a subspecialty, other than hospital medicine or pulmonology	0	0	0	Significantly less teaching time on clinical rounds	Slightly fewer didactic conferences	Slightly less protected time for education	0	0	Our chief residents have created new resources to improve our education	0		0	One or more of my co-residents have been diagnosed with COVID-19	0	0	0	0	0	0	5	0	0	0	0
	1140	Smartphone	completed	21:51:15	2021-04-28	2021-04-28	21:57:31	South	31-35	Has not been disrupted	The entire pandemic	I haven't served in these roles	Not changed	#NULL!	#NULL!	#NULL!	#NULL!	#NULL!	#NULL!	#NULL!	I feel neither more prepared or less prepared to practice independently after graduation	0	0	0	0	0	0	My career choices have not changed	No change in teaching time on clinical rounds	No change in didactic conference frequency	No change in protected time for education	#NULL!	#NULL!	#NULL!	#NULL!		0	One or more of my co-residents have been diagnosed with COVID-19	0	One or more of my program leaders (chiefs, APDs, PDs) have been diagnosed with COVID-19	0	0	0	0	More than 10	0	One or more of my co-residents have been hospitalized due to COVID-19	0	0
	1141	Smartphone	completed	12:30:04	2021-03-13	2021-03-13	12:37:50	South	36-40	Has not been disrupted	6 months	I haven't served in these roles	Not changed	#NULL!	#NULL!	#NULL!	#NULL!	#NULL!	#NULL!	#NULL!	I feel somewhat more prepared to practice independently after graduation	0	0	0	0	0	0	My career choices have not changed	No change in teaching time on clinical rounds	No change in didactic conference frequency	No change in protected time for education	#NULL!	#NULL!	#NULL!	#NULL!		0	One or more of my co-residents have been diagnosed with COVID-19	0	0	0	0	0	0	7	0	0	0	0
	1142	Smartphone	completed	19:22:22	2021-05-23	2021-05-23	23:30:31	South	31-35	Has not been disrupted	3 months	I haven't served in these roles	Not changed	#NULL!	#NULL!	#NULL!	#NULL!	#NULL!	#NULL!	#NULL!	I feel somewhat more prepared to practice independently after graduation	0	0	0	0	0	0	My career choices have not changed	No change in teaching time on clinical rounds	No change in didactic conference frequency	No change in protected time for education	#NULL!	#NULL!	#NULL!	#NULL!		0	One or more of my co-residents have been diagnosed with COVID-19	0	0	0	0	0	0	3	0	0	0	0
	1153	Smartphone	completed	03:13:14	2021-04-11	2021-04-11	03:21:56	South	25-30	Has not been disrupted	Not rotated on a unit for COVID-19 patients	I haven't served in these roles	Not changed	#NULL!	#NULL!	#NULL!	#NULL!	#NULL!	#NULL!	#NULL!	I feel neither more prepared or less prepared to practice independently after graduation	0	0	0	0	0	0	My career choices have not changed	Slightly more teaching time on clinical rounds	No change in didactic conference frequency	No change in protected time for education	#NULL!	#NULL!	#NULL!	#NULL!		0	0	0	0	0	One or more members of my extended family have been diagnosed with COVID-19	0	0	#NULL!	0	0	0	0
	1157	Web: Snap WebHost	completed	14:50:31	2021-04-12	2021-04-12	14:59:08	South	25-30	Has not been disrupted	2 months	I haven't served in these roles	Not changed	#NULL!	#NULL!	#NULL!	#NULL!	#NULL!	#NULL!	#NULL!	I feel neither more prepared or less prepared to practice independently after graduation	0	I am less likely to choose any subspecialty training	0	0	0	0	0	No change in teaching time on clinical rounds	No change in didactic conference frequency	No change in protected time for education	#NULL!	#NULL!	#NULL!	#NULL!		0	One or more of my co-residents have been diagnosed with COVID-19	One or more of my co-workers (not co-residents/fellows) have been diagnosed with COVID-19	One or more of my program leaders (chiefs, APDs, PDs) have been diagnosed with COVID-19	One or more members of my immediate family have been diagnosed with COVID-19	One or more members of my extended family have been diagnosed with COVID-19	One or more members of my community (neighborhood, religious groups, etc.) have been diagnosed with COVID-19	0	10	0	0	0	One or more of my program leaders (chiefs, APDs, PDs) have been hospitalized due to COVID-19
	1164	Smartphone	completed	04:58:44	2021-04-28	2021-04-28	05:32:09	South	25-30	Has not been disrupted	Not rotated on a unit for COVID-19 patients	I haven't served in these roles	Not changed	#NULL!	#NULL!	#NULL!	#NULL!	#NULL!	#NULL!	#NULL!	I feel significantly more prepared to practice independently after graduation	0	0	0	I am more likely to choose a subspecialty, other than hospital medicine or pulmonology	0	0	0	Significantly less teaching time on clinical rounds	Significantly fewer didactic conferences	Significantly less protected time for education	0	Our program leadership and/or chiefs have shared resources for our education	0	0		0	One or more of my co-residents have been diagnosed with COVID-19	One or more of my co-workers (not co-residents/fellows) have been diagnosed with COVID-19	0	0	0	0	0	4	0	0	One or more of my co-workers (not co-residents/fellows) have been hospitalized due to COVID-19	0
	1166	Web: Snap WebHost	completed	13:48:45	2021-04-26	2021-04-26	13:58:23	South	25-30	Has not been disrupted	4 months	I haven't served in these roles	Not changed	#NULL!	#NULL!	#NULL!	#NULL!	#NULL!	#NULL!	#NULL!	I feel somewhat more prepared to practice independently after graduation	0	0	0	0	0	0	My career choices have not changed	No change in teaching time on clinical rounds	No change in didactic conference frequency	Slightly less protected time for education	Our program leadership (PD, APDs) have held meetings to discuss changes in our education	Our program leadership and/or chiefs have shared resources for our education	0	0		0	0	0	0	One or more members of my immediate family have been diagnosed with COVID-19	One or more members of my extended family have been diagnosed with COVID-19	One or more members of my community (neighborhood, religious groups, etc.) have been diagnosed with COVID-19	0	#NULL!	0	0	0	0
	1175	Smartphone	completed	04:03:33	2021-03-20	2021-03-20	04:18:07	South	31-35	Has not been disrupted	2 months	I haven't served in these roles	Not changed	#NULL!	#NULL!	#NULL!	#NULL!	#NULL!	#NULL!	#NULL!	I feel somewhat more prepared to practice independently after graduation	0	0	0	0	0	0	My career choices have not changed	Slightly less teaching time on clinical rounds	No change in didactic conference frequency	No change in protected time for education	#NULL!	#NULL!	#NULL!	#NULL!		0	One or more of my co-residents have been diagnosed with COVID-19	One or more of my co-workers (not co-residents/fellows) have been diagnosed with COVID-19	One or more of my program leaders (chiefs, APDs, PDs) have been diagnosed with COVID-19	0	0	0	0	7	0	0	0	0
	1178	Web: Snap WebHost	completed	17:54:00	2021-05-23	2021-05-23	18:00:40	South	25-30	Has not been disrupted	6 months	I haven't served in these roles	Not changed	#NULL!	#NULL!	#NULL!	#NULL!	#NULL!	#NULL!	#NULL!	I feel neither more prepared or less prepared to practice independently after graduation	0	0	0	0	I am more likely to choose hospital medicine	0	0	Slightly less teaching time on clinical rounds	Slightly fewer didactic conferences	Slightly less protected time for education	Our program leadership (PD, APDs) have held meetings to discuss changes in our education	0	0	0		0	One or more of my co-residents have been diagnosed with COVID-19	0	One or more of my program leaders (chiefs, APDs, PDs) have been diagnosed with COVID-19	0	One or more members of my extended family have been diagnosed with COVID-19	0	0	5	0	0	0	0
	1179	Web: Snap WebHost	completed	14:24:00	2021-03-23	2021-03-23	14:30:51	South	31-35	Has not been disrupted	2 months	I haven't served in these roles	Not changed	#NULL!	#NULL!	#NULL!	#NULL!	#NULL!	#NULL!	#NULL!	I feel neither more prepared or less prepared to practice independently after graduation	0	0	0	0	I am more likely to choose hospital medicine	I am more likely to choose pulmonology for subspecialty training	0	No change in teaching time on clinical rounds	No change in didactic conference frequency	No change in protected time for education	#NULL!	#NULL!	#NULL!	#NULL!		0	One or more of my co-residents have been diagnosed with COVID-19	One or more of my co-workers (not co-residents/fellows) have been diagnosed with COVID-19	One or more of my program leaders (chiefs, APDs, PDs) have been diagnosed with COVID-19	0	0	One or more members of my community (neighborhood, religious groups, etc.) have been diagnosed with COVID-19	0	9	0	0	0	0
	1180	Web: Snap WebHost	completed	20:57:11	2021-03-14	2021-03-14	21:05:54	South	25-30	Has not been disrupted	5 months	I haven't served in these roles	Slightly decreased	It has increased but doesn't make up for the loss of direct supervision	0	0	0	0	0	None of the above	I feel neither more prepared or less prepared to practice independently after graduation	0	0	0	0	0	0	My career choices have not changed	Slightly less teaching time on clinical rounds	Slightly fewer didactic conferences	Slightly less protected time for education	0	0	Our chief residents have created new resources to improve our education	0		0	One or more of my co-residents have been diagnosed with COVID-19	One or more of my co-workers (not co-residents/fellows) have been diagnosed with COVID-19	0	0	0	One or more members of my community (neighborhood, religious groups, etc.) have been diagnosed with COVID-19	0	More than 10	0	0	0	0
	1190	Web: Snap WebHost	completed	02:00:54	2021-03-23	2021-03-23	02:05:52	South	31-35	2 months	2 months	I haven't served in these roles	Not changed	#NULL!	#NULL!	#NULL!	#NULL!	#NULL!	#NULL!	#NULL!	I feel neither more prepared or less prepared to practice independently after graduation	0	0	0	0	0	0	My career choices have not changed	No change in teaching time on clinical rounds	Significantly fewer didactic conferences	Slightly less protected time for education	Our program leadership (PD, APDs) have held meetings to discuss changes in our education	0	0	0		0	One or more of my co-residents have been diagnosed with COVID-19	0	0	0	0	0	0	2	0	0	0	0
	1192	Web: Snap WebHost	completed	22:58:04	2021-03-24	2021-03-24	23:04:33	South	31-35	Has not been disrupted	Not rotated on a unit for COVID-19 patients	I haven't served in these roles	Not changed	#NULL!	#NULL!	#NULL!	#NULL!	#NULL!	#NULL!	#NULL!	I feel neither more prepared or less prepared to practice independently after graduation	0	0	0	0	0	0	My career choices have not changed	Significantly less teaching time on clinical rounds	Slightly fewer didactic conferences	No change in protected time for education	#NULL!	#NULL!	#NULL!	#NULL!		I have been diagnosed with COVID-19	One or more of my co-residents have been diagnosed with COVID-19	One or more of my co-workers (not co-residents/fellows) have been diagnosed with COVID-19	0	One or more members of my immediate family have been diagnosed with COVID-19	0	0	0	5	0	0	0	0
	1211	Smartphone	completed	14:28:12	2021-04-11	2021-04-11	14:34:06	South	25-30	Has not been disrupted	1 month	I haven't served in these roles	Slightly decreased	It has increased enough to account for decrease in direct supervision	0	0	0	Led to myself or colleagues breaking duty hours	0	0	I feel significantly more prepared to practice independently after graduation	0	0	0	0	0	0	My career choices have not changed	Slightly less teaching time on clinical rounds	Slightly fewer didactic conferences	No change in protected time for education	#NULL!	#NULL!	#NULL!	#NULL!		I have been diagnosed with COVID-19	One or more of my co-residents have been diagnosed with COVID-19	One or more of my co-workers (not co-residents/fellows) have been diagnosed with COVID-19	One or more of my program leaders (chiefs, APDs, PDs) have been diagnosed with COVID-19	0	0	0	0	4	0	One or more of my co-residents have been hospitalized due to COVID-19	0	0
	1219	Smartphone	completed	20:55:58	2021-03-15	2021-03-15	21:02:04	South	31-35	2 months	Not rotated on a unit for COVID-19 patients	I haven't served in these roles	Not changed	#NULL!	#NULL!	#NULL!	#NULL!	#NULL!	#NULL!	#NULL!	I feel neither more prepared or less prepared to practice independently after graduation	0	0	0	0	0	0	My career choices have not changed	Slightly less teaching time on clinical rounds	Slightly fewer didactic conferences	Slightly less protected time for education	Our program leadership (PD, APDs) have held meetings to discuss changes in our education	Our program leadership and/or chiefs have shared resources for our education	Our chief residents have created new resources to improve our education	0		I have been diagnosed with COVID-19	One or more of my co-residents have been diagnosed with COVID-19	One or more of my co-workers (not co-residents/fellows) have been diagnosed with COVID-19	0	One or more members of my immediate family have been diagnosed with COVID-19	One or more members of my extended family have been diagnosed with COVID-19	0	0	4	0	0	0	0
	1229	Smartphone	completed	15:21:50	2021-03-13	2021-03-13	15:31:12	South	25-30	Has not been disrupted	9 months	I haven't served in these roles	Not changed	#NULL!	#NULL!	#NULL!	#NULL!	#NULL!	#NULL!	#NULL!	I feel somewhat more prepared to practice independently after graduation	0	0	0	0	0	0	My career choices have not changed	Significantly less teaching time on clinical rounds	Significantly fewer didactic conferences	Slightly less protected time for education	Our program leadership (PD, APDs) have held meetings to discuss changes in our education	0	0	0		0	One or more of my co-residents have been diagnosed with COVID-19	One or more of my co-workers (not co-residents/fellows) have been diagnosed with COVID-19	0	0	One or more members of my extended family have been diagnosed with COVID-19	One or more members of my community (neighborhood, religious groups, etc.) have been diagnosed with COVID-19	0	2	0	0	One or more of my co-workers (not co-residents/fellows) have been hospitalized due to COVID-19	0
	1237	Web: Snap WebHost	completed	14:39:40	2021-03-15	2021-03-15	14:55:51	South	25-30	Has not been disrupted	1 month	I haven't served in these roles	Not changed	#NULL!	#NULL!	#NULL!	#NULL!	#NULL!	#NULL!	#NULL!	I feel neither more prepared or less prepared to practice independently after graduation	0	0	0	0	0	0	My career choices have not changed	Slightly less teaching time on clinical rounds	No change in didactic conference frequency	No change in protected time for education	#NULL!	#NULL!	#NULL!	#NULL!		0	One or more of my co-residents have been diagnosed with COVID-19	0	0	0	0	0	0	2	0	0	0	0
	1240	Web: Snap WebHost	completed	15:42:05	2021-03-21	2021-03-21	15:46:17	South	25-30	More than one year	2 months	I haven't served in these roles	Not changed	#NULL!	#NULL!	#NULL!	#NULL!	#NULL!	#NULL!	#NULL!	I feel neither more prepared or less prepared to practice independently after graduation	0	0	0	0	I am more likely to choose hospital medicine	0	0	No change in teaching time on clinical rounds	Slightly more didactic conferences	Significantly less protected time for education	Our program leadership (PD, APDs) have held meetings to discuss changes in our education	0	0	0		0	One or more of my co-residents have been diagnosed with COVID-19	One or more of my co-workers (not co-residents/fellows) have been diagnosed with COVID-19	0	0	0	0	0	4	0	0	0	0
	1244	Web: Snap WebHost	completed	13:53:00	2021-05-13	2021-05-13	14:11:43	South	36-40	1 month	6 months	I haven't served in these roles	Slightly decreased	It has not increased or decreased	0	0	0	0	0	None of the above	I feel neither more prepared or less prepared to practice independently after graduation	0	0	0	0	0	0	My career choices have not changed	No change in teaching time on clinical rounds	No change in didactic conference frequency	No change in protected time for education	#NULL!	#NULL!	#NULL!	#NULL!		0	One or more of my co-residents have been diagnosed with COVID-19	0	One or more of my program leaders (chiefs, APDs, PDs) have been diagnosed with COVID-19	0	0	One or more members of my community (neighborhood, religious groups, etc.) have been diagnosed with COVID-19	0	8	0	One or more of my co-residents have been hospitalized due to COVID-19	0	0
	1245	Web: Snap WebHost	completed	11:58:46	2021-05-12	2021-05-12	12:07:52	South	31-35	3 months	3 months	I haven't served in these roles	Significantly decreased	It has increased enough to account for decrease in direct supervision	0	0	0	0	0	None of the above	I feel neither more prepared or less prepared to practice independently after graduation	0	0	0	0	0	0	My career choices have not changed	Slightly less teaching time on clinical rounds	No change in didactic conference frequency	No change in protected time for education	#NULL!	#NULL!	#NULL!	#NULL!		0	One or more of my co-residents have been diagnosed with COVID-19	One or more of my co-workers (not co-residents/fellows) have been diagnosed with COVID-19	0	One or more members of my immediate family have been diagnosed with COVID-19	0	One or more members of my community (neighborhood, religious groups, etc.) have been diagnosed with COVID-19	0	4	0	0	0	0
	1255	Smartphone	completed	01:44:42	2021-04-12	2021-04-12	01:51:16	South	25-30	Has not been disrupted	Not rotated on a unit for COVID-19 patients	I haven't served in these roles	Not changed	#NULL!	#NULL!	#NULL!	#NULL!	#NULL!	#NULL!	#NULL!	I feel neither more prepared or less prepared to practice independently after graduation	0	0	0	0	0	0	My career choices have not changed	Slightly less teaching time on clinical rounds	No change in didactic conference frequency	No change in protected time for education	#NULL!	#NULL!	#NULL!	#NULL!		0	0	0	0	One or more members of my immediate family have been diagnosed with COVID-19	One or more members of my extended family have been diagnosed with COVID-19	One or more members of my community (neighborhood, religious groups, etc.) have been diagnosed with COVID-19	0	#NULL!	0	0	0	0
	1278	Web: Snap WebHost	completed	17:43:44	2021-05-22	2021-05-22	17:51:41	South	25-30	1 month	Not rotated on a unit for COVID-19 patients	I haven't served in these roles	Not changed	#NULL!	#NULL!	#NULL!	#NULL!	#NULL!	#NULL!	#NULL!	I feel somewhat more prepared to practice independently after graduation	0	0	0	0	0	0	My career choices have not changed	No change in teaching time on clinical rounds	Slightly fewer didactic conferences	No change in protected time for education	#NULL!	#NULL!	#NULL!	#NULL!		0	One or more of my co-residents have been diagnosed with COVID-19	0	0	One or more members of my immediate family have been diagnosed with COVID-19	One or more members of my extended family have been diagnosed with COVID-19	0	0	5	0	0	0	0
	1304	Web: Snap WebHost	completed	18:16:10	2021-04-12	2021-04-12	18:23:17	South	41+	6 months	6 months	I haven't served in these roles	Slightly decreased	It has not increased or decreased	0	Led to near misses	0	Led to myself or colleagues breaking duty hours	Increased my level of burnout	0	I feel neither more prepared or less prepared to practice independently after graduation	0	0	0	0	0	0	My career choices have not changed	Slightly less teaching time on clinical rounds	Slightly fewer didactic conferences	Slightly less protected time for education	0	Our program leadership and/or chiefs have shared resources for our education	0	0		0	One or more of my co-residents have been diagnosed with COVID-19	0	0	0	0	0	0	4	0	0	0	0
	1322	Smartphone	completed	15:05:04	2021-04-11	2021-04-11	15:09:32	South	31-35	9 months	3 months	I haven't served in these roles	Not changed	#NULL!	#NULL!	#NULL!	#NULL!	#NULL!	#NULL!	#NULL!	I feel neither more prepared or less prepared to practice independently after graduation	0	0	0	0	0	I am more likely to choose pulmonology for subspecialty training	0	No change in teaching time on clinical rounds	Slightly fewer didactic conferences	Slightly less protected time for education	Our program leadership (PD, APDs) have held meetings to discuss changes in our education	Our program leadership and/or chiefs have shared resources for our education	0	0		0	One or more of my co-residents have been diagnosed with COVID-19	One or more of my co-workers (not co-residents/fellows) have been diagnosed with COVID-19	One or more of my program leaders (chiefs, APDs, PDs) have been diagnosed with COVID-19	0	0	0	0	More than 10	0	0	0	0
	1330	Smartphone	completed	22:07:07	2021-04-22	2021-05-22	07:45:10	South	25-30	1 month	9 months	I haven't served in these roles	Slightly decreased	It has not increased or decreased	0	0	0	0	Increased my level of burnout	0	I feel somewhat more prepared to practice independently after graduation	0	0	0	0	0	0	My career choices have not changed	Significantly less teaching time on clinical rounds	Slightly fewer didactic conferences	No change in protected time for education	#NULL!	#NULL!	#NULL!	#NULL!		0	One or more of my co-residents have been diagnosed with COVID-19	0	0	0	One or more members of my extended family have been diagnosed with COVID-19	One or more members of my community (neighborhood, religious groups, etc.) have been diagnosed with COVID-19	0	2	0	0	0	0
	1332	Web: Snap WebHost	completed	03:10:21	2021-04-16	2021-04-16	03:16:41	South	25-30	1 month	1 month	I haven't served in these roles	Slightly decreased	It has increased but doesn't make up for the loss of direct supervision	0	0	0	0	0	None of the above	I feel somewhat less prepared to practice independently after graduation	0	0	0	I am more likely to choose a subspecialty, other than hospital medicine or pulmonology	0	0	0	Slightly less teaching time on clinical rounds	Slightly fewer didactic conferences	No change in protected time for education	#NULL!	#NULL!	#NULL!	#NULL!		I have been diagnosed with COVID-19	0	0	0	0	0	0	0	#NULL!	0	0	0	0
	1340	Smartphone	completed	19:10:39	2021-03-22	2021-03-22	19:19:29	South	25-30	9 months	9 months	I haven't served in these roles	Not changed	#NULL!	#NULL!	#NULL!	#NULL!	#NULL!	#NULL!	#NULL!	I feel somewhat less prepared to practice independently after graduation	Schedule changes during COVID led me to miss out on training in a future specialty I was considering	0	I am less likely to remain in clinical medicine	0	0	0	0	Slightly less teaching time on clinical rounds	Significantly fewer didactic conferences	Significantly less protected time for education	0	0	Our chief residents have created new resources to improve our education	0		I have been diagnosed with COVID-19	One or more of my co-residents have been diagnosed with COVID-19	One or more of my co-workers (not co-residents/fellows) have been diagnosed with COVID-19	0	One or more members of my immediate family have been diagnosed with COVID-19	One or more members of my extended family have been diagnosed with COVID-19	One or more members of my community (neighborhood, religious groups, etc.) have been diagnosed with COVID-19	0	4	0	0	0	0
	1351	Web: Snap WebHost	completed	04:08:23	2021-04-12	2021-04-12	04:13:13	South	25-30	Has not been disrupted	5 months	I haven't served in these roles	Not changed	#NULL!	#NULL!	#NULL!	#NULL!	#NULL!	#NULL!	#NULL!	I feel neither more prepared or less prepared to practice independently after graduation	0	0	0	0	0	0	My career choices have not changed	No change in teaching time on clinical rounds	Slightly fewer didactic conferences	Significantly less protected time for education	0	Our program leadership and/or chiefs have shared resources for our education	Our chief residents have created new resources to improve our education	0		I have been diagnosed with COVID-19	One or more of my co-residents have been diagnosed with COVID-19	0	0	One or more members of my immediate family have been diagnosed with COVID-19	0	0	0	5	0	0	0	0
	1353	Web: Snap WebHost	completed	21:02:14	2021-03-20	2021-03-20	21:11:16	South	25-30	1 month	Not rotated on a unit for COVID-19 patients	I haven't served in these roles	Not changed	#NULL!	#NULL!	#NULL!	#NULL!	#NULL!	#NULL!	#NULL!	I feel significantly more prepared to practice independently after graduation	Schedule changes during COVID led me to miss out on training in a future specialty I was considering	0	0	0	0	0	0	Slightly less teaching time on clinical rounds	No change in didactic conference frequency	No change in protected time for education	#NULL!	#NULL!	#NULL!	#NULL!		0	0	One or more of my co-workers (not co-residents/fellows) have been diagnosed with COVID-19	0	0	One or more members of my extended family have been diagnosed with COVID-19	0	0	#NULL!	0	0	0	0
	1368	Smartphone	completed	18:28:04	2021-03-13	2021-03-13	18:37:44	South	25-30	Has not been disrupted	5 months	I haven't served in these roles	Not changed	#NULL!	#NULL!	#NULL!	#NULL!	#NULL!	#NULL!	#NULL!	I feel neither more prepared or less prepared to practice independently after graduation	0	0	0	0	0	0	My career choices have not changed	Slightly less teaching time on clinical rounds	Significantly fewer didactic conferences	Significantly less protected time for education	Our program leadership (PD, APDs) have held meetings to discuss changes in our education	Our program leadership and/or chiefs have shared resources for our education	Our chief residents have created new resources to improve our education	0		0	One or more of my co-residents have been diagnosed with COVID-19	One or more of my co-workers (not co-residents/fellows) have been diagnosed with COVID-19	0	0	One or more members of my extended family have been diagnosed with COVID-19	One or more members of my community (neighborhood, religious groups, etc.) have been diagnosed with COVID-19	0	More than 10	0	0	0	0
	1374	Web: Snap WebHost	completed	05:31:11	2021-05-02	2021-05-02	05:37:36	South	25-30	Has not been disrupted	Not rotated on a unit for COVID-19 patients	I haven't served in these roles	Significantly decreased	It has moderately decreased	0	Led to near misses	0	0	Increased my level of burnout	0	I feel neither more prepared or less prepared to practice independently after graduation	0	0	0	0	0	0	My career choices have not changed	Slightly less teaching time on clinical rounds	Slightly fewer didactic conferences	No change in protected time for education	#NULL!	#NULL!	#NULL!	#NULL!		0	One or more of my co-residents have been diagnosed with COVID-19	0	0	0	0	0	0	5	0	0	0	0
	1375	Web: Snap WebHost	completed	22:07:29	2021-03-21	2021-03-21	22:13:00	South	25-30	Has not been disrupted	1 month	1 month	Not changed	#NULL!	#NULL!	#NULL!	#NULL!	#NULL!	#NULL!	#NULL!	I feel neither more prepared or less prepared to practice independently after graduation	Schedule changes during COVID led me to miss out on training in a future specialty I was considering	0	0	0	0	0	0	Significantly less teaching time on clinical rounds	Significantly fewer didactic conferences	Significantly less protected time for education	0	Our program leadership and/or chiefs have shared resources for our education	0	0		0	One or more of my co-residents have been diagnosed with COVID-19	0	0	0	One or more members of my extended family have been diagnosed with COVID-19	One or more members of my community (neighborhood, religious groups, etc.) have been diagnosed with COVID-19	0	More than 10	0	0	0	0
	1378	Web: Snap WebHost	completed	13:09:28	2021-04-11	2021-04-11	13:15:48	South	31-35	Has not been disrupted	The entire pandemic	I haven't served in these roles	Not changed	#NULL!	#NULL!	#NULL!	#NULL!	#NULL!	#NULL!	#NULL!	I feel neither more prepared or less prepared to practice independently after graduation	0	0	0	I am more likely to choose a subspecialty, other than hospital medicine or pulmonology	0	0	0	Slightly less teaching time on clinical rounds	Significantly fewer didactic conferences	Significantly less protected time for education	Our program leadership (PD, APDs) have held meetings to discuss changes in our education	0	0	0		0	0	0	0	0	0	0	No one I know personally has been diagnosed with COVID-19	#NULL!	#NULL!	#NULL!	#NULL!	#NULL!
	258	Web: Snap WebHost	completed	14:47:13	2021-03-19	2021-03-19	14:51:47	West	25-30	Has not been disrupted	6 months	I haven't served in these roles	Not changed	#NULL!	#NULL!	#NULL!	#NULL!	#NULL!	#NULL!	#NULL!	I feel somewhat more prepared to practice independently after graduation	0	0	0	0	0	0	My career choices have not changed	Slightly less teaching time on clinical rounds	Slightly fewer didactic conferences	Slightly less protected time for education	Our program leadership (PD, APDs) have held meetings to discuss changes in our education	Our program leadership and/or chiefs have shared resources for our education	0	0		0	One or more of my co-residents have been diagnosed with COVID-19	One or more of my co-workers (not co-residents/fellows) have been diagnosed with COVID-19	0	0	One or more members of my extended family have been diagnosed with COVID-19	One or more members of my community (neighborhood, religious groups, etc.) have been diagnosed with COVID-19	0	9	0	0	0	0
	273	Web: Snap WebHost	completed	02:36:35	2021-04-09	2021-04-09	02:41:02	West	25-30	1 month	Not rotated on a unit for COVID-19 patients	I haven't served in these roles	Not changed	#NULL!	#NULL!	#NULL!	#NULL!	#NULL!	#NULL!	#NULL!	I feel somewhat less prepared to practice independently after graduation	0	0	0	0	0	0	My career choices have not changed	Slightly less teaching time on clinical rounds	Significantly fewer didactic conferences	Slightly less protected time for education	Our program leadership (PD, APDs) have held meetings to discuss changes in our education	Our program leadership and/or chiefs have shared resources for our education	Our chief residents have created new resources to improve our education	0		0	0	0	0	0	0	0	No one I know personally has been diagnosed with COVID-19	#NULL!	#NULL!	#NULL!	#NULL!	#NULL!
	287	Web: Snap WebHost	completed	17:59:11	2021-04-22	2021-04-22	18:08:40	West	31-35	10 months	9 months	2 months	Slightly decreased	It has not increased or decreased	0	0	0	0	0	None of the above	I feel somewhat less prepared to practice independently after graduation	0	0	0	0	0	0	My career choices have not changed	No change in teaching time on clinical rounds	Slightly fewer didactic conferences	No change in protected time for education	#NULL!	#NULL!	#NULL!	#NULL!		0	One or more of my co-residents have been diagnosed with COVID-19	0	0	One or more members of my immediate family have been diagnosed with COVID-19	0	One or more members of my community (neighborhood, religious groups, etc.) have been diagnosed with COVID-19	0	2	0	0	0	0
	288	Smartphone	completed	13:27:17	2021-03-12	2021-03-12	13:37:17	West	25-30	1 month	4 months	I haven't served in these roles	Not changed	#NULL!	#NULL!	#NULL!	#NULL!	#NULL!	#NULL!	#NULL!	I feel neither more prepared or less prepared to practice independently after graduation	Schedule changes during COVID led me to miss out on training in a future specialty I was considering	0	0	0	0	0	0	Slightly less teaching time on clinical rounds	No change in didactic conference frequency	No change in protected time for education	#NULL!	#NULL!	#NULL!	#NULL!		0	0	One or more of my co-workers (not co-residents/fellows) have been diagnosed with COVID-19	0	One or more members of my immediate family have been diagnosed with COVID-19	One or more members of my extended family have been diagnosed with COVID-19	0	0	#NULL!	0	0	0	0
	329	Web: Snap WebHost	completed	02:47:01	2021-05-11	2021-05-11	02:50:18	West	25-30	1 month	The entire pandemic	I haven't served in these roles	Not changed	#NULL!	#NULL!	#NULL!	#NULL!	#NULL!	#NULL!	#NULL!	I feel neither more prepared or less prepared to practice independently after graduation	0	0	0	0	0	0	My career choices have not changed	No change in teaching time on clinical rounds	No change in didactic conference frequency	No change in protected time for education	#NULL!	#NULL!	#NULL!	#NULL!		0	0	0	0	0	0	0	No one I know personally has been diagnosed with COVID-19	#NULL!	#NULL!	#NULL!	#NULL!	#NULL!
	363	Web: Snap WebHost	completed	01:38:07	2021-05-22	2021-05-22	01:55:54	West	25-30	Has not been disrupted	1 year	I haven't served in these roles	Not changed	#NULL!	#NULL!	#NULL!	#NULL!	#NULL!	#NULL!	#NULL!	I feel somewhat more prepared to practice independently after graduation	Schedule changes during COVID led me to miss out on training in a future specialty I was considering	0	0	0	0	I am more likely to choose pulmonology for subspecialty training	0	Slightly less teaching time on clinical rounds	No change in didactic conference frequency	Slightly less protected time for education	Our program leadership (PD, APDs) have held meetings to discuss changes in our education	Our program leadership and/or chiefs have shared resources for our education	Our chief residents have created new resources to improve our education	0		0	One or more of my co-residents have been diagnosed with COVID-19	One or more of my co-workers (not co-residents/fellows) have been diagnosed with COVID-19	0	0	0	One or more members of my community (neighborhood, religious groups, etc.) have been diagnosed with COVID-19	0	More than 10	0	0	0	0
	454	Smartphone	completed	18:03:37	2021-03-12	2021-03-12	18:10:12	West	25-30	2 months	1 month	I haven't served in these roles	Slightly decreased	It has moderately decreased	0	0	0	Led to myself or colleagues breaking duty hours	0	0	I feel somewhat less prepared to practice independently after graduation	0	0	0	I am more likely to choose a subspecialty, other than hospital medicine or pulmonology	0	0	0	Significantly less teaching time on clinical rounds	Significantly fewer didactic conferences	Significantly less protected time for education	Our program leadership (PD, APDs) have held meetings to discuss changes in our education	0	0	0		0	0	0	0	0	0	0	No one I know personally has been diagnosed with COVID-19	#NULL!	#NULL!	#NULL!	#NULL!	#NULL!
	519	Web: Snap WebHost	completed	05:40:14	2021-05-12	2021-05-12	05:47:18	West	41+	Has not been disrupted	9 months	1 month	Not changed	#NULL!	#NULL!	#NULL!	#NULL!	#NULL!	#NULL!	#NULL!	I feel somewhat more prepared to practice independently after graduation	0	0	0	0	0	0	My career choices have not changed	No change in teaching time on clinical rounds	No change in didactic conference frequency	Significantly less protected time for education	Our program leadership (PD, APDs) have held meetings to discuss changes in our education	0	0	0		0	One or more of my co-residents have been diagnosed with COVID-19	One or more of my co-workers (not co-residents/fellows) have been diagnosed with COVID-19	0	0	0	0	0	6	0	One or more of my co-residents have been hospitalized due to COVID-19	0	0
	611	Smartphone	completed	12:24:22	2021-04-10	2021-04-10	12:32:23	West	25-30	Has not been disrupted	9 months	I haven't served in these roles	Not changed	#NULL!	#NULL!	#NULL!	#NULL!	#NULL!	#NULL!	#NULL!	I feel neither more prepared or less prepared to practice independently after graduation	0	0	0	0	0	0	My career choices have not changed	Slightly less teaching time on clinical rounds	No change in didactic conference frequency	No change in protected time for education	#NULL!	#NULL!	#NULL!	#NULL!		0	One or more of my co-residents have been diagnosed with COVID-19	One or more of my co-workers (not co-residents/fellows) have been diagnosed with COVID-19	One or more of my program leaders (chiefs, APDs, PDs) have been diagnosed with COVID-19	0	0	0	0	More than 10	0	0	0	0
	766	Web: Snap WebHost	completed	23:54:53	2021-04-11	2021-04-12	00:06:27	West	25-30	Has not been disrupted	4 months	I haven't served in these roles	Not changed	#NULL!	#NULL!	#NULL!	#NULL!	#NULL!	#NULL!	#NULL!	I feel neither more prepared or less prepared to practice independently after graduation	0	0	0	I am more likely to choose a subspecialty, other than hospital medicine or pulmonology	0	0	0	Slightly less teaching time on clinical rounds	Slightly fewer didactic conferences	Slightly less protected time for education	Our program leadership (PD, APDs) have held meetings to discuss changes in our education	Our program leadership and/or chiefs have shared resources for our education	0	0		0	0	0	0	0	0	0	No one I know personally has been diagnosed with COVID-19	#NULL!	#NULL!	#NULL!	#NULL!	#NULL!
	770	Smartphone	completed	20:07:36	2021-05-11	2021-05-11	20:11:59	West	25-30	1 year	6 months	I haven't served in these roles	Not changed	#NULL!	#NULL!	#NULL!	#NULL!	#NULL!	#NULL!	#NULL!	I feel significantly more prepared to practice independently after graduation	0	0	0	0	0	0	My career choices have not changed	Slightly less teaching time on clinical rounds	No change in didactic conference frequency	Slightly less protected time for education	0	Our program leadership and/or chiefs have shared resources for our education	0	0		I have been diagnosed with COVID-19	One or more of my co-residents have been diagnosed with COVID-19	One or more of my co-workers (not co-residents/fellows) have been diagnosed with COVID-19	One or more of my program leaders (chiefs, APDs, PDs) have been diagnosed with COVID-19	One or more members of my immediate family have been diagnosed with COVID-19	One or more members of my extended family have been diagnosed with COVID-19	One or more members of my community (neighborhood, religious groups, etc.) have been diagnosed with COVID-19	0	More than 10	0	0	0	0
	947	Smartphone	completed	02:04:27	2021-04-11	2021-04-11	02:08:14	West	31-35	4 months	1 month	I haven't served in these roles	Not changed	#NULL!	#NULL!	#NULL!	#NULL!	#NULL!	#NULL!	#NULL!	I feel neither more prepared or less prepared to practice independently after graduation	0	0	0	0	0	0	My career choices have not changed	No change in teaching time on clinical rounds	No change in didactic conference frequency	No change in protected time for education	#NULL!	#NULL!	#NULL!	#NULL!		I have been diagnosed with COVID-19	0	0	0	0	0	0	0	#NULL!	0	0	0	0
	1123	Web: Snap WebHost	completed	01:50:50	2021-05-23	2021-05-23	01:59:11	West	25-30	Has not been disrupted	2 months	I haven't served in these roles	Not changed	#NULL!	#NULL!	#NULL!	#NULL!	#NULL!	#NULL!	#NULL!	I feel neither more prepared or less prepared to practice independently after graduation	0	0	I am less likely to remain in clinical medicine	I am more likely to choose a subspecialty, other than hospital medicine or pulmonology	0	0	0	Slightly less teaching time on clinical rounds	Slightly fewer didactic conferences	Slightly less protected time for education	Our program leadership (PD, APDs) have held meetings to discuss changes in our education	0	0	0		0	One or more of my co-residents have been diagnosed with COVID-19	0	0	0	0	0	0	1	0	0	0	0
	1133	Tablet	completed	22:28:44	2021-03-21	2021-03-21	22:37:15	West	25-30	1 month	4 months	I haven't served in these roles	Not changed	#NULL!	#NULL!	#NULL!	#NULL!	#NULL!	#NULL!	#NULL!	I feel somewhat less prepared to practice independently after graduation	0	0	0	0	0	0	My career choices have not changed	Slightly less teaching time on clinical rounds	Slightly fewer didactic conferences	Slightly less protected time for education	Our program leadership (PD, APDs) have held meetings to discuss changes in our education	Our program leadership and/or chiefs have shared resources for our education	0	0		0	0	0	0	One or more members of my immediate family have been diagnosed with COVID-19	0	One or more members of my community (neighborhood, religious groups, etc.) have been diagnosed with COVID-19	0	#NULL!	0	0	0	0
	1134	Web: Snap WebHost	completed	18:13:48	2021-04-11	2021-04-11	18:23:36	West	25-30	Has not been disrupted	6 months	I haven't served in these roles	Slightly decreased	It has not increased or decreased	0	0	0	0	0	None of the above	I feel somewhat more prepared to practice independently after graduation	0	0	0	0	0	0	My career choices have not changed	Slightly less teaching time on clinical rounds	No change in didactic conference frequency	Slightly less protected time for education	Our program leadership (PD, APDs) have held meetings to discuss changes in our education	Our program leadership and/or chiefs have shared resources for our education	0	0		0	0	0	0	0	0	0	No one I know personally has been diagnosed with COVID-19	#NULL!	#NULL!	#NULL!	#NULL!	#NULL!
	1189	Smartphone	completed	19:15:07	2021-04-12	2021-04-12	19:19:10	West	25-30	Has not been disrupted	4 months	I haven't served in these roles	Not changed	#NULL!	#NULL!	#NULL!	#NULL!	#NULL!	#NULL!	#NULL!	I feel somewhat less prepared to practice independently after graduation	0	0	0	0	0	0	My career choices have not changed	No change in teaching time on clinical rounds	No change in didactic conference frequency	No change in protected time for education	#NULL!	#NULL!	#NULL!	#NULL!		0	One or more of my co-residents have been diagnosed with COVID-19	One or more of my co-workers (not co-residents/fellows) have been diagnosed with COVID-19	0	One or more members of my immediate family have been diagnosed with COVID-19	One or more members of my extended family have been diagnosed with COVID-19	One or more members of my community (neighborhood, religious groups, etc.) have been diagnosed with COVID-19	0	2	0	0	0	0
	1215	Smartphone	completed	16:07:09	2021-04-13	2021-04-13	16:17:22	West	31-35	2 months	5 months	1 month	Slightly decreased	It has increased but doesn't make up for the loss of direct supervision	0	Led to near misses	0	0	0	0	I feel somewhat less prepared to practice independently after graduation	0	0	0	0	0	0	My career choices have not changed	Significantly less teaching time on clinical rounds	No change in didactic conference frequency	No change in protected time for education	#NULL!	#NULL!	#NULL!	#NULL!		0	One or more of my co-residents have been diagnosed with COVID-19	One or more of my co-workers (not co-residents/fellows) have been diagnosed with COVID-19	One or more of my program leaders (chiefs, APDs, PDs) have been diagnosed with COVID-19	0	One or more members of my extended family have been diagnosed with COVID-19	One or more members of my community (neighborhood, religious groups, etc.) have been diagnosed with COVID-19	0	6	0	0	0	0
	1218	Smartphone	completed	07:49:30	2021-04-28	2021-04-28	07:57:55	West	31-35	Has not been disrupted	1 month	I haven't served in these roles	Not changed	#NULL!	#NULL!	#NULL!	#NULL!	#NULL!	#NULL!	#NULL!	I feel somewhat more prepared to practice independently after graduation	0	0	0	I am more likely to choose a subspecialty, other than hospital medicine or pulmonology	0	0	0	No change in teaching time on clinical rounds	No change in didactic conference frequency	No change in protected time for education	#NULL!	#NULL!	#NULL!	#NULL!		0	One or more of my co-residents have been diagnosed with COVID-19	0	0	One or more members of my immediate family have been diagnosed with COVID-19	0	0	0	2	0	0	0	0
	1221	Smartphone	completed	17:12:38	2021-05-05	2021-05-05	17:20:15	West	25-30	3 months	2 months	I haven't served in these roles	Slightly decreased	It has not increased or decreased	0	0	0	0	Increased my level of burnout	0	I feel somewhat more prepared to practice independently after graduation	0	0	0	I am more likely to choose a subspecialty, other than hospital medicine or pulmonology	0	0	0	Significantly less teaching time on clinical rounds	Significantly fewer didactic conferences	Significantly less protected time for education	Our program leadership (PD, APDs) have held meetings to discuss changes in our education	0	0	0		0	One or more of my co-residents have been diagnosed with COVID-19	0	0	One or more members of my immediate family have been diagnosed with COVID-19	One or more members of my extended family have been diagnosed with COVID-19	0	0	3	0	0	0	0
	1224	Web: Snap WebHost	completed	05:23:23	2021-05-22	2021-05-22	05:29:48	West	25-30	Has not been disrupted	1 month	I haven't served in these roles	Not changed	#NULL!	#NULL!	#NULL!	#NULL!	#NULL!	#NULL!	#NULL!	I feel neither more prepared or less prepared to practice independently after graduation	0	0	0	0	0	0	My career choices have not changed	No change in teaching time on clinical rounds	No change in didactic conference frequency	No change in protected time for education	#NULL!	#NULL!	#NULL!	#NULL!		0	One or more of my co-residents have been diagnosed with COVID-19	0	0	One or more members of my immediate family have been diagnosed with COVID-19	0	0	0	1	0	0	0	0
	1235	Web: Snap WebHost	completed	05:04:32	2021-04-13	2021-04-13	05:11:06	West	25-30	Has not been disrupted	The entire pandemic	I haven't served in these roles	Not changed	#NULL!	#NULL!	#NULL!	#NULL!	#NULL!	#NULL!	#NULL!	I feel neither more prepared or less prepared to practice independently after graduation	0	0	0	0	0	0	My career choices have not changed	Slightly less teaching time on clinical rounds	No change in didactic conference frequency	No change in protected time for education	#NULL!	#NULL!	#NULL!	#NULL!		0	One or more of my co-residents have been diagnosed with COVID-19	0	0	0	0	0	0	3	0	0	0	0
	1259	Web: Snap WebHost	completed	00:05:27	2021-05-03	2021-05-03	00:12:51	West	31-35	3 months	The entire pandemic	I haven't served in these roles	Slightly decreased	It has increased but doesn't make up for the loss of direct supervision	0	0	0	0	Increased my level of burnout	0	I feel neither more prepared or less prepared to practice independently after graduation	Schedule changes during COVID led me to miss out on training in a future specialty I was considering	0	0	0	0	0	0	Slightly more teaching time on clinical rounds	Slightly fewer didactic conferences	No change in protected time for education	#NULL!	#NULL!	#NULL!	#NULL!		0	One or more of my co-residents have been diagnosed with COVID-19	One or more of my co-workers (not co-residents/fellows) have been diagnosed with COVID-19	0	0	One or more members of my extended family have been diagnosed with COVID-19	One or more members of my community (neighborhood, religious groups, etc.) have been diagnosed with COVID-19	0	More than 10	0	One or more of my co-residents have been hospitalized due to COVID-19	0	0
	1280	Web: Snap WebHost	completed	00:30:55	2021-04-29	2021-04-29	00:36:21	West	25-30	Has not been disrupted	Not rotated on a unit for COVID-19 patients	I haven't served in these roles	Not changed	#NULL!	#NULL!	#NULL!	#NULL!	#NULL!	#NULL!	#NULL!	I feel neither more prepared or less prepared to practice independently after graduation	0	0	0	0	0	0	My career choices have not changed	No change in teaching time on clinical rounds	No change in didactic conference frequency	No change in protected time for education	#NULL!	#NULL!	#NULL!	#NULL!		0	One or more of my co-residents have been diagnosed with COVID-19	One or more of my co-workers (not co-residents/fellows) have been diagnosed with COVID-19	0	One or more members of my immediate family have been diagnosed with COVID-19	One or more members of my extended family have been diagnosed with COVID-19	One or more members of my community (neighborhood, religious groups, etc.) have been diagnosed with COVID-19	0	4	0	0	0	0
	1333	Web: Snap WebHost	completed	17:43:23	2021-03-22	2021-03-22	17:48:09	West	25-30	Since the beginning of the pandemic	6 months	2 months	Significantly decreased	It has increased but doesn't make up for the loss of direct supervision	Increased medical errors	Led to near misses	Led to harm for patients	Led to myself or colleagues breaking duty hours	Increased my level of burnout	0	I feel significantly less prepared to practice independently after graduation	Schedule changes during COVID led me to miss out on training in a future specialty I was considering	0	I am less likely to remain in clinical medicine	I am more likely to choose a subspecialty, other than hospital medicine or pulmonology	0	0	0	Significantly less teaching time on clinical rounds	Significantly fewer didactic conferences	Significantly less protected time for education	Our program leadership (PD, APDs) have held meetings to discuss changes in our education	0	0	0		0	One or more of my co-residents have been diagnosed with COVID-19	One or more of my co-workers (not co-residents/fellows) have been diagnosed with COVID-19	0	0	One or more members of my extended family have been diagnosed with COVID-19	One or more members of my community (neighborhood, religious groups, etc.) have been diagnosed with COVID-19	0	More than 10	0	0	0	0
	1347	Web: Snap WebHost	completed	01:59:30	2021-03-15	2021-03-15	02:04:38	West	25-30	Has not been disrupted	Not rotated on a unit for COVID-19 patients	I haven't served in these roles	Not changed	#NULL!	#NULL!	#NULL!	#NULL!	#NULL!	#NULL!	#NULL!	I feel neither more prepared or less prepared to practice independently after graduation	0	0	0	0	0	0	My career choices have not changed	No change in teaching time on clinical rounds	Significantly fewer didactic conferences	No change in protected time for education	#NULL!	#NULL!	#NULL!	#NULL!		0	One or more of my co-residents have been diagnosed with COVID-19	0	0	0	One or more members of my extended family have been diagnosed with COVID-19	0	0	3	0	0	0	0
	1354	Smartphone	completed	09:02:38	2021-05-22	2021-05-22	09:08:23	West	25-30	1 month	1 year	I haven't served in these roles	Not changed	#NULL!	#NULL!	#NULL!	#NULL!	#NULL!	#NULL!	#NULL!	I feel somewhat more prepared to practice independently after graduation	0	0	0	0	0	0	My career choices have not changed	Slightly less teaching time on clinical rounds	Significantly fewer didactic conferences	Slightly less protected time for education	Our program leadership (PD, APDs) have held meetings to discuss changes in our education	Our program leadership and/or chiefs have shared resources for our education	0	0		0	One or more of my co-residents have been diagnosed with COVID-19	0	0	0	0	One or more members of my community (neighborhood, religious groups, etc.) have been diagnosed with COVID-19	0	More than 10	0	0	0	0
	1356	Web: Snap WebHost	completed	18:43:47	2021-03-20	2021-03-20	18:50:26	West	36-40	More than one year	6 months	I haven't served in these roles	Slightly decreased	It has not increased or decreased	0	0	0	0	0	None of the above	I feel significantly less prepared to practice independently after graduation	0	0	0	0	0	0	My career choices have not changed	Significantly less teaching time on clinical rounds	Slightly fewer didactic conferences	Slightly less protected time for education	Our program leadership (PD, APDs) have held meetings to discuss changes in our education	Our program leadership and/or chiefs have shared resources for our education	Our chief residents have created new resources to improve our education	0		0	One or more of my co-residents have been diagnosed with COVID-19	One or more of my co-workers (not co-residents/fellows) have been diagnosed with COVID-19	0	One or more members of my immediate family have been diagnosed with COVID-19	One or more members of my extended family have been diagnosed with COVID-19	One or more members of my community (neighborhood, religious groups, etc.) have been diagnosed with COVID-19	0	1	0	0	0	0
	141	Smartphone	completed	13:19:04	2021-04-08	2021-04-08	13:24:14	Midwest	25-30	11 months	10 months	I haven't served in these roles	Slightly decreased	It has increased enough to account for decrease in direct supervision	0	0	0	0	Increased my level of burnout	0	I feel somewhat more prepared to practice independently after graduation	0	0	0	I am more likely to choose a subspecialty, other than hospital medicine or pulmonology	0	0	0	Significantly less teaching time on clinical rounds	Significantly fewer didactic conferences	Significantly less protected time for education	0	Our program leadership and/or chiefs have shared resources for our education	Our chief residents have created new resources to improve our education	0		I have been diagnosed with COVID-19	One or more of my co-residents have been diagnosed with COVID-19	One or more of my co-workers (not co-residents/fellows) have been diagnosed with COVID-19	0	0	One or more members of my extended family have been diagnosed with COVID-19	One or more members of my community (neighborhood, religious groups, etc.) have been diagnosed with COVID-19	0	10	0	0	0	0
	153	Smartphone	completed	03:45:05	2021-04-09	2021-04-09	03:50:06	Midwest	31-35	Has not been disrupted	7 months	I haven't served in these roles	Not changed	#NULL!	#NULL!	#NULL!	#NULL!	#NULL!	#NULL!	#NULL!	I feel neither more prepared or less prepared to practice independently after graduation	0	0	0	0	0	0	My career choices have not changed	No change in teaching time on clinical rounds	Slightly fewer didactic conferences	No change in protected time for education	#NULL!	#NULL!	#NULL!	#NULL!		0	One or more of my co-residents have been diagnosed with COVID-19	One or more of my co-workers (not co-residents/fellows) have been diagnosed with COVID-19	0	0	0	0	0	3	0	0	0	0
	166	Smartphone	completed	12:00:45	2021-03-12	2021-03-12	12:09:15	Midwest	31-35	1 month	7 months	I haven't served in these roles	Not changed	#NULL!	#NULL!	#NULL!	#NULL!	#NULL!	#NULL!	#NULL!	I feel somewhat less prepared to practice independently after graduation	0	0	I am less likely to remain in clinical medicine	0	0	0	0	Significantly less teaching time on clinical rounds	No change in didactic conference frequency	Slightly less protected time for education	0	0	0	Other		0	One or more of my co-residents have been diagnosed with COVID-19	One or more of my co-workers (not co-residents/fellows) have been diagnosed with COVID-19	One or more of my program leaders (chiefs, APDs, PDs) have been diagnosed with COVID-19	0	0	0	0	More than 10	0	One or more of my co-residents have been hospitalized due to COVID-19	0	0
	167	Web: Snap WebHost	completed	18:39:51	2021-05-23	2021-05-23	18:52:39	Midwest	31-35	More than one year	6 months	I haven't served in these roles	Not changed	#NULL!	#NULL!	#NULL!	#NULL!	#NULL!	#NULL!	#NULL!	I feel neither more prepared or less prepared to practice independently after graduation	Schedule changes during COVID led me to miss out on training in a future specialty I was considering	0	0	I am more likely to choose a subspecialty, other than hospital medicine or pulmonology	0	0	0	No change in teaching time on clinical rounds	Slightly fewer didactic conferences	Slightly less protected time for education	Our program leadership (PD, APDs) have held meetings to discuss changes in our education	Our program leadership and/or chiefs have shared resources for our education	Our chief residents have created new resources to improve our education	0		0	One or more of my co-residents have been diagnosed with COVID-19	One or more of my co-workers (not co-residents/fellows) have been diagnosed with COVID-19	0	0	One or more members of my extended family have been diagnosed with COVID-19	One or more members of my community (neighborhood, religious groups, etc.) have been diagnosed with COVID-19	0	5	0	0	0	0
	171	Smartphone	completed	12:19:47	2021-04-08	2021-04-08	12:25:58	Midwest	25-30	6 months	1 month	I haven't served in these roles	Not changed	#NULL!	#NULL!	#NULL!	#NULL!	#NULL!	#NULL!	#NULL!	I feel neither more prepared or less prepared to practice independently after graduation	0	0	0	0	0	0	My career choices have not changed	Slightly less teaching time on clinical rounds	Slightly fewer didactic conferences	No change in protected time for education	#NULL!	#NULL!	#NULL!	#NULL!		0	One or more of my co-residents have been diagnosed with COVID-19	0	0	0	One or more members of my extended family have been diagnosed with COVID-19	One or more members of my community (neighborhood, religious groups, etc.) have been diagnosed with COVID-19	0	More than 10	0	0	0	0
	172	Web: Snap WebHost	completed	20:56:48	2021-04-08	2021-04-08	21:02:20	Midwest	25-30	Since the beginning of the pandemic	11 months	I haven't served in these roles	Not changed	#NULL!	#NULL!	#NULL!	#NULL!	#NULL!	#NULL!	#NULL!	I feel neither more prepared or less prepared to practice independently after graduation	0	0	0	0	0	0	My career choices have not changed	Slightly less teaching time on clinical rounds	Slightly fewer didactic conferences	No change in protected time for education	#NULL!	#NULL!	#NULL!	#NULL!		0	One or more of my co-residents have been diagnosed with COVID-19	One or more of my co-workers (not co-residents/fellows) have been diagnosed with COVID-19	0	0	One or more members of my extended family have been diagnosed with COVID-19	One or more members of my community (neighborhood, religious groups, etc.) have been diagnosed with COVID-19	0	6	0	0	0	0
	181	Smartphone	completed	11:58:21	2021-03-12	2021-03-12	12:05:28	Midwest	25-30	3 months	1 month	I haven't served in these roles	Not changed	#NULL!	#NULL!	#NULL!	#NULL!	#NULL!	#NULL!	#NULL!	I feel somewhat less prepared to practice independently after graduation	0	0	0	0	0	0	My career choices have not changed	No change in teaching time on clinical rounds	Slightly fewer didactic conferences	Slightly less protected time for education	Our program leadership (PD, APDs) have held meetings to discuss changes in our education	0	0	0		I have been diagnosed with COVID-19	One or more of my co-residents have been diagnosed with COVID-19	One or more of my co-workers (not co-residents/fellows) have been diagnosed with COVID-19	0	0	One or more members of my extended family have been diagnosed with COVID-19	0	0	More than 10	0	0	0	0
	182	Smartphone	completed	22:10:52	2021-04-26	2021-04-26	22:35:09	Midwest	25-30	4 months	2 months	I haven't served in these roles	Not changed	#NULL!	#NULL!	#NULL!	#NULL!	#NULL!	#NULL!	#NULL!	I feel somewhat less prepared to practice independently after graduation	0	0	0	0	0	0	My career choices have not changed	No change in teaching time on clinical rounds	No change in didactic conference frequency	Slightly less protected time for education	Our program leadership (PD, APDs) have held meetings to discuss changes in our education	0	0	0		0	One or more of my co-residents have been diagnosed with COVID-19	0	0	0	0	0	0	10	0	0	0	0
	189	Web: Snap WebHost	completed	21:48:17	2021-03-22	2021-03-22	21:57:53	Midwest	31-35	Has not been disrupted	3 months	I haven't served in these roles	Slightly decreased	It has increased enough to account for decrease in direct supervision	0	0	0	0	0	None of the above	I feel neither more prepared or less prepared to practice independently after graduation	0	0	0	0	0	0	My career choices have not changed	Significantly less teaching time on clinical rounds	Significantly fewer didactic conferences	Significantly less protected time for education	Our program leadership (PD, APDs) have held meetings to discuss changes in our education	Our program leadership and/or chiefs have shared resources for our education	Our chief residents have created new resources to improve our education	0		0	One or more of my co-residents have been diagnosed with COVID-19	One or more of my co-workers (not co-residents/fellows) have been diagnosed with COVID-19	0	0	One or more members of my extended family have been diagnosed with COVID-19	0	0	5	0	0	0	0
	220	Web: Snap WebHost	completed	00:47:12	2021-04-12	2021-04-12	01:08:26	Midwest	25-30	5 months	3 months	I haven't served in these roles	Not changed	#NULL!	#NULL!	#NULL!	#NULL!	#NULL!	#NULL!	#NULL!	I feel neither more prepared or less prepared to practice independently after graduation	0	0	0	I am more likely to choose a subspecialty, other than hospital medicine or pulmonology	0	0	0	Slightly less teaching time on clinical rounds	Slightly fewer didactic conferences	No change in protected time for education	#NULL!	#NULL!	#NULL!	#NULL!		I have been diagnosed with COVID-19	One or more of my co-residents have been diagnosed with COVID-19	One or more of my co-workers (not co-residents/fellows) have been diagnosed with COVID-19	One or more of my program leaders (chiefs, APDs, PDs) have been diagnosed with COVID-19	One or more members of my immediate family have been diagnosed with COVID-19	One or more members of my extended family have been diagnosed with COVID-19	0	0	More than 10	0	0	0	0
	222	Smartphone	completed	12:59:36	2021-04-08	2021-04-08	13:02:45	Midwest	25-30	Has not been disrupted	1 month	I haven't served in these roles	Not changed	#NULL!	#NULL!	#NULL!	#NULL!	#NULL!	#NULL!	#NULL!	I feel somewhat more prepared to practice independently after graduation	0	0	0	0	0	0	My career choices have not changed	No change in teaching time on clinical rounds	No change in didactic conference frequency	No change in protected time for education	#NULL!	#NULL!	#NULL!	#NULL!		0	0	0	0	0	0	0	No one I know personally has been diagnosed with COVID-19	#NULL!	#NULL!	#NULL!	#NULL!	#NULL!
	243	Smartphone	completed	12:45:51	2021-03-12	2021-03-12	12:50:06	Midwest	25-30	4 months	6 months	I haven't served in these roles	Slightly decreased	It has increased but doesn't make up for the loss of direct supervision	0	0	Led to harm for patients	Led to myself or colleagues breaking duty hours	0	0	I feel somewhat more prepared to practice independently after graduation	0	0	0	I am more likely to choose a subspecialty, other than hospital medicine or pulmonology	0	0	0	Slightly less teaching time on clinical rounds	Significantly fewer didactic conferences	Significantly less protected time for education	Our program leadership (PD, APDs) have held meetings to discuss changes in our education	Our program leadership and/or chiefs have shared resources for our education	0	0		0	0	0	0	0	0	One or more members of my community (neighborhood, religious groups, etc.) have been diagnosed with COVID-19	0	#NULL!	0	0	0	0
	278	Web: Snap WebHost	completed	14:37:41	2021-05-21	2021-05-21	14:40:12	Midwest	25-30	1 month	4 months	I haven't served in these roles	Not changed	#NULL!	#NULL!	#NULL!	#NULL!	#NULL!	#NULL!	#NULL!	I feel neither more prepared or less prepared to practice independently after graduation	0	0	0	0	0	0	My career choices have not changed	No change in teaching time on clinical rounds	No change in didactic conference frequency	No change in protected time for education	#NULL!	#NULL!	#NULL!	#NULL!		0	One or more of my co-residents have been diagnosed with COVID-19	0	0	0	0	0	0	4	0	0	0	0
	291	Smartphone	completed	15:10:08	2021-04-08	2021-04-08	15:12:15	Midwest	25-30	1 month	1 month	I haven't served in these roles	Not changed	#NULL!	#NULL!	#NULL!	#NULL!	#NULL!	#NULL!	#NULL!	I feel somewhat more prepared to practice independently after graduation	0	0	0	0	0	0	My career choices have not changed	No change in teaching time on clinical rounds	No change in didactic conference frequency	No change in protected time for education	#NULL!	#NULL!	#NULL!	#NULL!		0	0	0	0	0	0	0	No one I know personally has been diagnosed with COVID-19	#NULL!	#NULL!	#NULL!	#NULL!	#NULL!
	309	Smartphone	completed	16:44:34	2021-04-27	2021-04-27	16:48:19	Midwest	31-35	Since the beginning of the pandemic	The entire pandemic	I haven't served in these roles	Slightly decreased	It has not increased or decreased	0	0	0	0	0	None of the above	I feel significantly more prepared to practice independently after graduation	0	0	0	0	0	0	My career choices have not changed	No change in teaching time on clinical rounds	Slightly fewer didactic conferences	Slightly less protected time for education	Our program leadership (PD, APDs) have held meetings to discuss changes in our education	0	0	0		0	One or more of my co-residents have been diagnosed with COVID-19	One or more of my co-workers (not co-residents/fellows) have been diagnosed with COVID-19	0	0	One or more members of my extended family have been diagnosed with COVID-19	One or more members of my community (neighborhood, religious groups, etc.) have been diagnosed with COVID-19	0	10	0	0	0	0
	310	Web: Snap WebHost	completed	02:24:00	2021-04-27	2021-04-27	02:27:46	Midwest	25-30	Since the beginning of the pandemic	The entire pandemic	The entire pandemic	Not changed	#NULL!	#NULL!	#NULL!	#NULL!	#NULL!	#NULL!	#NULL!	I feel neither more prepared or less prepared to practice independently after graduation	0	0	0	0	0	0	My career choices have not changed	No change in teaching time on clinical rounds	Slightly fewer didactic conferences	No change in protected time for education	#NULL!	#NULL!	#NULL!	#NULL!		0	0	One or more of my co-workers (not co-residents/fellows) have been diagnosed with COVID-19	0	0	0	0	0	#NULL!	0	0	0	0
	313	Smartphone	completed	01:04:08	2021-05-21	2021-05-21	01:07:38	Midwest	25-30	4 months	2 months	I haven't served in these roles	Not changed	#NULL!	#NULL!	#NULL!	#NULL!	#NULL!	#NULL!	#NULL!	I feel somewhat more prepared to practice independently after graduation	0	0	0	0	0	0	My career choices have not changed	Significantly less teaching time on clinical rounds	Significantly fewer didactic conferences	Slightly less protected time for education	Our program leadership (PD, APDs) have held meetings to discuss changes in our education	Our program leadership and/or chiefs have shared resources for our education	Our chief residents have created new resources to improve our education	0		0	One or more of my co-residents have been diagnosed with COVID-19	One or more of my co-workers (not co-residents/fellows) have been diagnosed with COVID-19	One or more of my program leaders (chiefs, APDs, PDs) have been diagnosed with COVID-19	0	One or more members of my extended family have been diagnosed with COVID-19	One or more members of my community (neighborhood, religious groups, etc.) have been diagnosed with COVID-19	0	5	0	0	0	0
	337	Web: Snap WebHost	completed	18:53:59	2021-03-15	2021-03-15	19:00:21	Midwest	31-35	2 months	1 month	I haven't served in these roles	Not changed	#NULL!	#NULL!	#NULL!	#NULL!	#NULL!	#NULL!	#NULL!	I feel neither more prepared or less prepared to practice independently after graduation	0	0	0	0	0	0	My career choices have not changed	No change in teaching time on clinical rounds	Slightly fewer didactic conferences	Slightly less protected time for education	Our program leadership (PD, APDs) have held meetings to discuss changes in our education	Our program leadership and/or chiefs have shared resources for our education	Our chief residents have created new resources to improve our education	0		0	One or more of my co-residents have been diagnosed with COVID-19	0	0	0	0	0	0	1	0	0	0	0
	369	Web: Snap WebHost	completed	04:51:55	2021-05-21	2021-05-21	04:58:11	Midwest	25-30	5 months	6 months	I haven't served in these roles	Slightly decreased	It has increased but doesn't make up for the loss of direct supervision	0	0	0	0	0	None of the above	I feel somewhat less prepared to practice independently after graduation	0	0	0	I am more likely to choose a subspecialty, other than hospital medicine or pulmonology	0	0	0	Significantly less teaching time on clinical rounds	Significantly fewer didactic conferences	Slightly less protected time for education	Our program leadership (PD, APDs) have held meetings to discuss changes in our education	0	0	0		0	One or more of my co-residents have been diagnosed with COVID-19	0	One or more of my program leaders (chiefs, APDs, PDs) have been diagnosed with COVID-19	One or more members of my immediate family have been diagnosed with COVID-19	0	One or more members of my community (neighborhood, religious groups, etc.) have been diagnosed with COVID-19	0	3	0	0	0	0
	404	Smartphone	completed	01:06:17	2021-04-27	2021-04-27	01:12:22	Midwest	25-30	6 months	6 months	I haven't served in these roles	Not changed	#NULL!	#NULL!	#NULL!	#NULL!	#NULL!	#NULL!	#NULL!	I feel somewhat more prepared to practice independently after graduation	0	0	0	0	0	0	My career choices have not changed	No change in teaching time on clinical rounds	Slightly fewer didactic conferences	Slightly less protected time for education	Our program leadership (PD, APDs) have held meetings to discuss changes in our education	Our program leadership and/or chiefs have shared resources for our education	0	0		0	One or more of my co-residents have been diagnosed with COVID-19	One or more of my co-workers (not co-residents/fellows) have been diagnosed with COVID-19	0	One or more members of my immediate family have been diagnosed with COVID-19	One or more members of my extended family have been diagnosed with COVID-19	0	0	4	0	0	0	0
	434	Smartphone	completed	12:31:32	2021-03-12	2021-03-12	12:42:37	Midwest	25-30	Has not been disrupted	Not rotated on a unit for COVID-19 patients	I haven't served in these roles	Slightly decreased	It has not increased or decreased	0	0	0	0	Increased my level of burnout	0	I feel somewhat less prepared to practice independently after graduation	0	0	0	I am more likely to choose a subspecialty, other than hospital medicine or pulmonology	0	0	0	Significantly less teaching time on clinical rounds	Slightly fewer didactic conferences	No change in protected time for education	#NULL!	#NULL!	#NULL!	#NULL!		0	0	0	0	One or more members of my immediate family have been diagnosed with COVID-19	One or more members of my extended family have been diagnosed with COVID-19	0	0	#NULL!	0	0	0	0
	443	Smartphone	completed	00:16:24	2021-03-13	2021-03-13	00:21:39	Midwest	25-30	Since the beginning of the pandemic	1 month	I haven't served in these roles	Not changed	#NULL!	#NULL!	#NULL!	#NULL!	#NULL!	#NULL!	#NULL!	I feel neither more prepared or less prepared to practice independently after graduation	Schedule changes during COVID led me to miss out on training in a future specialty I was considering	I am less likely to choose any subspecialty training	I am less likely to remain in clinical medicine	0	I am more likely to choose hospital medicine	0	0	Slightly less teaching time on clinical rounds	Slightly fewer didactic conferences	Slightly less protected time for education	Our program leadership (PD, APDs) have held meetings to discuss changes in our education	0	0	0		0	One or more of my co-residents have been diagnosed with COVID-19	One or more of my co-workers (not co-residents/fellows) have been diagnosed with COVID-19	0	0	0	One or more members of my community (neighborhood, religious groups, etc.) have been diagnosed with COVID-19	0	More than 10	0	0	One or more of my co-workers (not co-residents/fellows) have been hospitalized due to COVID-19	0
	449	Web: Snap WebHost	completed	02:26:49	2021-03-22	2021-03-22	02:31:25	Midwest	31-35	4 months	Not rotated on a unit for COVID-19 patients	I haven't served in these roles	Not changed	#NULL!	#NULL!	#NULL!	#NULL!	#NULL!	#NULL!	#NULL!	I feel neither more prepared or less prepared to practice independently after graduation	0	0	0	0	0	0	My career choices have not changed	No change in teaching time on clinical rounds	Slightly fewer didactic conferences	No change in protected time for education	#NULL!	#NULL!	#NULL!	#NULL!		0	0	0	0	0	0	0	No one I know personally has been diagnosed with COVID-19	#NULL!	#NULL!	#NULL!	#NULL!	#NULL!
	478	Smartphone	completed	18:20:48	2021-03-12	2021-03-12	18:53:36	Midwest	25-30	2 months	9 months	I haven't served in these roles	Not changed	#NULL!	#NULL!	#NULL!	#NULL!	#NULL!	#NULL!	#NULL!	I feel neither more prepared or less prepared to practice independently after graduation	0	0	0	I am more likely to choose a subspecialty, other than hospital medicine or pulmonology	0	0	0	Slightly less teaching time on clinical rounds	Slightly fewer didactic conferences	Slightly less protected time for education	Our program leadership (PD, APDs) have held meetings to discuss changes in our education	Our program leadership and/or chiefs have shared resources for our education	0	0		0	One or more of my co-residents have been diagnosed with COVID-19	One or more of my co-workers (not co-residents/fellows) have been diagnosed with COVID-19	0	0	One or more members of my extended family have been diagnosed with COVID-19	One or more members of my community (neighborhood, religious groups, etc.) have been diagnosed with COVID-19	0	6	0	0	0	0
	482	Web: Snap WebHost	completed	12:43:37	2021-05-11	2021-05-11	12:49:35	Midwest	31-35	Has not been disrupted	2 months	I haven't served in these roles	Not changed	#NULL!	#NULL!	#NULL!	#NULL!	#NULL!	#NULL!	#NULL!	I feel neither more prepared or less prepared to practice independently after graduation	0	0	0	0	0	0	My career choices have not changed	No change in teaching time on clinical rounds	Slightly fewer didactic conferences	No change in protected time for education	#NULL!	#NULL!	#NULL!	#NULL!		0	0	0	0	One or more members of my immediate family have been diagnosed with COVID-19	0	One or more members of my community (neighborhood, religious groups, etc.) have been diagnosed with COVID-19	0	#NULL!	0	0	0	0
	495	Web: Snap WebHost	completed	18:39:41	2021-04-08	2021-04-08	18:43:50	Midwest	25-30	Since the beginning of the pandemic	7 months	I haven't served in these roles	Not changed	#NULL!	#NULL!	#NULL!	#NULL!	#NULL!	#NULL!	#NULL!	I feel significantly more prepared to practice independently after graduation	0	0	0	0	0	0	My career choices have not changed	Slightly less teaching time on clinical rounds	No change in didactic conference frequency	No change in protected time for education	#NULL!	#NULL!	#NULL!	#NULL!		0	One or more of my co-residents have been diagnosed with COVID-19	One or more of my co-workers (not co-residents/fellows) have been diagnosed with COVID-19	0	One or more members of my immediate family have been diagnosed with COVID-19	One or more members of my extended family have been diagnosed with COVID-19	One or more members of my community (neighborhood, religious groups, etc.) have been diagnosed with COVID-19	0	More than 10	0	0	0	0
	504	Web: Snap WebHost	completed	14:39:55	2021-04-08	2021-04-08	14:46:33	Midwest	36-40	1 month	Not rotated on a unit for COVID-19 patients	I haven't served in these roles	Not changed	#NULL!	#NULL!	#NULL!	#NULL!	#NULL!	#NULL!	#NULL!	I feel somewhat more prepared to practice independently after graduation	0	0	0	0	0	0	My career choices have not changed	No change in teaching time on clinical rounds	Slightly fewer didactic conferences	No change in protected time for education	#NULL!	#NULL!	#NULL!	#NULL!		0	One or more of my co-residents have been diagnosed with COVID-19	0	0	0	0	0	0	2	0	0	0	0
	696	Smartphone	completed	18:10:47	2021-04-10	2021-04-10	18:48:38	Midwest	31-35	1 month	1 month	I haven't served in these roles	Not changed	#NULL!	#NULL!	#NULL!	#NULL!	#NULL!	#NULL!	#NULL!	I feel somewhat more prepared to practice independently after graduation	0	0	0	I am more likely to choose a subspecialty, other than hospital medicine or pulmonology	0	0	0	Slightly less teaching time on clinical rounds	No change in didactic conference frequency	Slightly less protected time for education	Our program leadership (PD, APDs) have held meetings to discuss changes in our education	Our program leadership and/or chiefs have shared resources for our education	Our chief residents have created new resources to improve our education	0		0	0	0	0	0	0	0	No one I know personally has been diagnosed with COVID-19	#NULL!	#NULL!	#NULL!	#NULL!	#NULL!
	705	Smartphone	completed	17:06:07	2021-03-12	2021-03-12	18:28:00	Midwest	25-30	Has not been disrupted	The entire pandemic	I haven't served in these roles	Not changed	#NULL!	#NULL!	#NULL!	#NULL!	#NULL!	#NULL!	#NULL!	I feel somewhat less prepared to practice independently after graduation	0	0	0	0	0	I am more likely to choose pulmonology for subspecialty training	0	Significantly less teaching time on clinical rounds	Significantly fewer didactic conferences	Significantly less protected time for education	Our program leadership (PD, APDs) have held meetings to discuss changes in our education	0	0	0		0	One or more of my co-residents have been diagnosed with COVID-19	One or more of my co-workers (not co-residents/fellows) have been diagnosed with COVID-19	0	0	One or more members of my extended family have been diagnosed with COVID-19	0	0	2	0	0	0	0
	726	Web: Snap WebHost	completed	17:00:10	2021-03-21	2021-03-21	17:04:16	Midwest	36-40	Has not been disrupted	4 months	I haven't served in these roles	Not changed	#NULL!	#NULL!	#NULL!	#NULL!	#NULL!	#NULL!	#NULL!	I feel somewhat more prepared to practice independently after graduation	0	0	0	0	0	0	My career choices have not changed	No change in teaching time on clinical rounds	No change in didactic conference frequency	No change in protected time for education	#NULL!	#NULL!	#NULL!	#NULL!		0	0	0	0	0	0	0	No one I know personally has been diagnosed with COVID-19	#NULL!	#NULL!	#NULL!	#NULL!	#NULL!
	732	Smartphone	completed	22:02:38	2021-05-22	2021-05-22	22:07:20	Midwest	25-30	10 months	8 months	I haven't served in these roles	Not changed	#NULL!	#NULL!	#NULL!	#NULL!	#NULL!	#NULL!	#NULL!	I feel somewhat more prepared to practice independently after graduation	0	0	0	0	0	0	My career choices have not changed	Slightly less teaching time on clinical rounds	Slightly fewer didactic conferences	No change in protected time for education	#NULL!	#NULL!	#NULL!	#NULL!		0	One or more of my co-residents have been diagnosed with COVID-19	0	0	One or more members of my immediate family have been diagnosed with COVID-19	One or more members of my extended family have been diagnosed with COVID-19	One or more members of my community (neighborhood, religious groups, etc.) have been diagnosed with COVID-19	0	3	0	One or more of my co-residents have been hospitalized due to COVID-19	0	0
	775	Web: Snap WebHost	completed	10:34:11	2021-04-12	2021-04-13	09:28:05	Midwest	25-30	1 month	Not rotated on a unit for COVID-19 patients	I haven't served in these roles	Slightly decreased	It has not increased or decreased	0	0	0	Led to myself or colleagues breaking duty hours	Increased my level of burnout	0	I feel neither more prepared or less prepared to practice independently after graduation	0	0	0	0	0	0	My career choices have not changed	Significantly less teaching time on clinical rounds	Slightly fewer didactic conferences	Significantly less protected time for education	0	Our program leadership and/or chiefs have shared resources for our education	Our chief residents have created new resources to improve our education	0		0	One or more of my co-residents have been diagnosed with COVID-19	One or more of my co-workers (not co-residents/fellows) have been diagnosed with COVID-19	One or more of my program leaders (chiefs, APDs, PDs) have been diagnosed with COVID-19	One or more members of my immediate family have been diagnosed with COVID-19	0	0	0	2	0	0	0	0
	779	Smartphone	completed	19:42:39	2021-04-10	2021-04-10	19:56:44	Midwest	31-35	Since the beginning of the pandemic	3 months	I haven't served in these roles	Not changed	#NULL!	#NULL!	#NULL!	#NULL!	#NULL!	#NULL!	#NULL!	I feel somewhat less prepared to practice independently after graduation	0	0	I am less likely to remain in clinical medicine	0	0	0	0	No change in teaching time on clinical rounds	Slightly fewer didactic conferences	Slightly less protected time for education	Our program leadership (PD, APDs) have held meetings to discuss changes in our education	Our program leadership and/or chiefs have shared resources for our education	Our chief residents have created new resources to improve our education	0		0	One or more of my co-residents have been diagnosed with COVID-19	0	0	One or more members of my immediate family have been diagnosed with COVID-19	0	0	0	More than 10	0	0	0	0
	804	Web: Snap WebHost	completed	19:03:16	2021-04-28	2021-04-28	19:08:38	Midwest	25-30	Has not been disrupted	The entire pandemic	The entire pandemic	Slightly decreased	It has increased but doesn't make up for the loss of direct supervision	0	Led to near misses	0	Led to myself or colleagues breaking duty hours	Increased my level of burnout	0	I feel neither more prepared or less prepared to practice independently after graduation	0	0	0	0	0	0	My career choices have not changed	Slightly less teaching time on clinical rounds	Significantly fewer didactic conferences	No change in protected time for education	#NULL!	#NULL!	#NULL!	#NULL!		0	One or more of my co-residents have been diagnosed with COVID-19	One or more of my co-workers (not co-residents/fellows) have been diagnosed with COVID-19	0	0	0	One or more members of my community (neighborhood, religious groups, etc.) have been diagnosed with COVID-19	0	2	0	0	0	0
	812	Smartphone	completed	13:41:32	2021-05-14	2021-05-14	13:45:14	Midwest	25-30	1 month	5 months	I haven't served in these roles	Not changed	#NULL!	#NULL!	#NULL!	#NULL!	#NULL!	#NULL!	#NULL!	I feel somewhat more prepared to practice independently after graduation	0	0	0	0	0	0	My career choices have not changed	Slightly less teaching time on clinical rounds	Slightly fewer didactic conferences	No change in protected time for education	#NULL!	#NULL!	#NULL!	#NULL!		0	One or more of my co-residents have been diagnosed with COVID-19	0	0	0	0	0	0	2	0	One or more of my co-residents have been hospitalized due to COVID-19	0	0
	814	Smartphone	completed	21:28:34	2021-04-27	2021-04-27	21:57:26	Midwest	31-35	1 month	1 month	I haven't served in these roles	Slightly decreased	It has increased enough to account for decrease in direct supervision	0	0	0	0	0	None of the above	I feel somewhat more prepared to practice independently after graduation	0	0	0	0	0	0	My career choices have not changed	No change in teaching time on clinical rounds	Slightly fewer didactic conferences	Significantly less protected time for education	Our program leadership (PD, APDs) have held meetings to discuss changes in our education	Our program leadership and/or chiefs have shared resources for our education	Our chief residents have created new resources to improve our education	0		0	One or more of my co-residents have been diagnosed with COVID-19	One or more of my co-workers (not co-residents/fellows) have been diagnosed with COVID-19	0	One or more members of my immediate family have been diagnosed with COVID-19	0	0	0	7	0	0	0	0
	839	Smartphone	completed	23:46:32	2021-04-10	2021-04-11	08:49:03	Midwest	25-30	2 months	2 months	I haven't served in these roles	Not changed	#NULL!	#NULL!	#NULL!	#NULL!	#NULL!	#NULL!	#NULL!	I feel somewhat more prepared to practice independently after graduation	0	0	0	0	0	0	My career choices have not changed	No change in teaching time on clinical rounds	Slightly fewer didactic conferences	No change in protected time for education	#NULL!	#NULL!	#NULL!	#NULL!		0	One or more of my co-residents have been diagnosed with COVID-19	0	0	0	0	0	0	2	0	0	0	0
	840	Smartphone	completed	20:51:43	2021-04-10	2021-04-10	20:54:07	Midwest	25-30	Has not been disrupted	2 months	4 months	Slightly decreased	It has increased but doesn't make up for the loss of direct supervision	0	0	0	0	0	None of the above	I feel somewhat more prepared to practice independently after graduation	0	0	0	I am more likely to choose a subspecialty, other than hospital medicine or pulmonology	0	0	0	No change in teaching time on clinical rounds	Slightly fewer didactic conferences	Slightly less protected time for education	0	Our program leadership and/or chiefs have shared resources for our education	0	0		0	One or more of my co-residents have been diagnosed with COVID-19	0	0	0	0	0	0	4	0	0	0	0
	841	Smartphone	completed	22:37:37	2021-05-21	2021-05-21	22:41:35	Midwest	25-30	2 months	4 months	1 month	Not changed	#NULL!	#NULL!	#NULL!	#NULL!	#NULL!	#NULL!	#NULL!	I feel somewhat less prepared to practice independently after graduation	0	0	0	0	0	0	My career choices have not changed	No change in teaching time on clinical rounds	No change in didactic conference frequency	No change in protected time for education	#NULL!	#NULL!	#NULL!	#NULL!		0	One or more of my co-residents have been diagnosed with COVID-19	0	One or more of my program leaders (chiefs, APDs, PDs) have been diagnosed with COVID-19	0	One or more members of my extended family have been diagnosed with COVID-19	One or more members of my community (neighborhood, religious groups, etc.) have been diagnosed with COVID-19	0	6	0	0	0	One or more of my program leaders (chiefs, APDs, PDs) have been hospitalized due to COVID-19
	842	Smartphone	completed	21:02:53	2021-04-10	2021-04-10	21:09:52	Midwest	31-35	7 months	6 months	I haven't served in these roles	Not changed	#NULL!	#NULL!	#NULL!	#NULL!	#NULL!	#NULL!	#NULL!	I feel significantly more prepared to practice independently after graduation	0	0	0	I am more likely to choose a subspecialty, other than hospital medicine or pulmonology	I am more likely to choose hospital medicine	0	0	Slightly less teaching time on clinical rounds	Slightly fewer didactic conferences	Slightly less protected time for education	Our program leadership (PD, APDs) have held meetings to discuss changes in our education	Our program leadership and/or chiefs have shared resources for our education	Our chief residents have created new resources to improve our education	0		0	One or more of my co-residents have been diagnosed with COVID-19	One or more of my co-workers (not co-residents/fellows) have been diagnosed with COVID-19	One or more of my program leaders (chiefs, APDs, PDs) have been diagnosed with COVID-19	0	0	One or more members of my community (neighborhood, religious groups, etc.) have been diagnosed with COVID-19	0	More than 10	0	0	One or more of my co-workers (not co-residents/fellows) have been hospitalized due to COVID-19	0
	851	Web: Snap WebHost	completed	20:18:11	2021-04-06	2021-04-06	20:27:38	Midwest	25-30	2 months	The entire pandemic	1 month	Slightly decreased	It has not increased or decreased	0	0	0	0	Increased my level of burnout	0	I feel significantly more prepared to practice independently after graduation	0	0	0	0	0	I am more likely to choose pulmonology for subspecialty training	0	No change in teaching time on clinical rounds	Significantly fewer didactic conferences	No change in protected time for education	#NULL!	#NULL!	#NULL!	#NULL!		0	One or more of my co-residents have been diagnosed with COVID-19	0	0	0	0	0	0	More than 10	0	0	0	0
	854	Web: Snap WebHost	completed	21:37:48	2021-03-12	2021-03-12	21:46:38	Midwest	31-35	7 months	8 months	I haven't served in these roles	Significantly decreased	It has increased enough to account for decrease in direct supervision	0	0	0	0	Increased my level of burnout	0	I feel somewhat less prepared to practice independently after graduation	Schedule changes during COVID led me to miss out on training in a future specialty I was considering	0	0	I am more likely to choose a subspecialty, other than hospital medicine or pulmonology	0	0	0	Significantly less teaching time on clinical rounds	No change in didactic conference frequency	No change in protected time for education	#NULL!	#NULL!	#NULL!	#NULL!		0	One or more of my co-residents have been diagnosed with COVID-19	0	One or more of my program leaders (chiefs, APDs, PDs) have been diagnosed with COVID-19	0	0	0	0	More than 10	0	0	0	One or more of my program leaders (chiefs, APDs, PDs) have been hospitalized due to COVID-19
	879	Smartphone	completed	01:53:31	2021-04-11	2021-04-11	02:10:39	Midwest	25-30	Has not been disrupted	6 months	3 months	Slightly increased	#NULL!	#NULL!	#NULL!	#NULL!	#NULL!	#NULL!	#NULL!	I feel somewhat more prepared to practice independently after graduation	0	0	0	0	0	0	My career choices have not changed	Slightly less teaching time on clinical rounds	Slightly fewer didactic conferences	Slightly less protected time for education	0	Our program leadership and/or chiefs have shared resources for our education	Our chief residents have created new resources to improve our education	0		I have been diagnosed with COVID-19	One or more of my co-residents have been diagnosed with COVID-19	0	0	One or more members of my immediate family have been diagnosed with COVID-19	0	0	0	4	0	0	0	0
	893	Web: Snap WebHost	completed	15:53:37	2021-03-15	2021-03-15	15:58:30	Midwest	25-30	2 months	3 months	I haven't served in these roles	Slightly decreased	It has increased but doesn't make up for the loss of direct supervision	0	Led to near misses	0	0	Increased my level of burnout	0	I feel somewhat more prepared to practice independently after graduation	0	0	0	0	0	0	My career choices have not changed	Significantly less teaching time on clinical rounds	Slightly fewer didactic conferences	Slightly less protected time for education	0	0	Our chief residents have created new resources to improve our education	0		0	0	One or more of my co-workers (not co-residents/fellows) have been diagnosed with COVID-19	0	0	0	One or more members of my community (neighborhood, religious groups, etc.) have been diagnosed with COVID-19	0	#NULL!	0	0	0	0
	906	Smartphone	completed	21:21:10	2021-03-12	2021-03-12	21:32:59	Midwest	31-35	4 months	2 months	2 months	Slightly decreased	It has not increased or decreased	0	0	0	0	Increased my level of burnout	0	I feel somewhat less prepared to practice independently after graduation	0	0	0	I am more likely to choose a subspecialty, other than hospital medicine or pulmonology	0	0	0	Significantly less teaching time on clinical rounds	Significantly fewer didactic conferences	Slightly less protected time for education	Our program leadership (PD, APDs) have held meetings to discuss changes in our education	Our program leadership and/or chiefs have shared resources for our education	Our chief residents have created new resources to improve our education	0		0	One or more of my co-residents have been diagnosed with COVID-19	One or more of my co-workers (not co-residents/fellows) have been diagnosed with COVID-19	One or more of my program leaders (chiefs, APDs, PDs) have been diagnosed with COVID-19	0	One or more members of my extended family have been diagnosed with COVID-19	One or more members of my community (neighborhood, religious groups, etc.) have been diagnosed with COVID-19	0	7	0	0	One or more of my co-workers (not co-residents/fellows) have been hospitalized due to COVID-19	0
	911	Smartphone	completed	22:44:13	2021-04-27	2021-04-27	22:50:03	Midwest	31-35	Has not been disrupted	6 months	I haven't served in these roles	Not changed	#NULL!	#NULL!	#NULL!	#NULL!	#NULL!	#NULL!	#NULL!	I feel somewhat more prepared to practice independently after graduation	0	0	0	0	0	0	My career choices have not changed	No change in teaching time on clinical rounds	Significantly fewer didactic conferences	Slightly less protected time for education	Our program leadership (PD, APDs) have held meetings to discuss changes in our education	Our program leadership and/or chiefs have shared resources for our education	0	0		0	One or more of my co-residents have been diagnosed with COVID-19	One or more of my co-workers (not co-residents/fellows) have been diagnosed with COVID-19	0	One or more members of my immediate family have been diagnosed with COVID-19	0	0	0	6	0	0	One or more of my co-workers (not co-residents/fellows) have been hospitalized due to COVID-19	0
	917	Smartphone	completed	14:08:49	2021-05-12	2021-05-12	14:16:50	Midwest	25-30	2 months	4 months	I haven't served in these roles	Not changed	#NULL!	#NULL!	#NULL!	#NULL!	#NULL!	#NULL!	#NULL!	I feel somewhat more prepared to practice independently after graduation	0	0	0	0	0	0	My career choices have not changed	Slightly more teaching time on clinical rounds	No change in didactic conference frequency	No change in protected time for education	#NULL!	#NULL!	#NULL!	#NULL!		0	0	0	0	0	One or more members of my extended family have been diagnosed with COVID-19	0	0	#NULL!	0	0	0	0
	925	Web: Snap WebHost	completed	22:57:57	2021-04-10	2021-04-10	23:02:53	Midwest	25-30	2 months	1 month	I haven't served in these roles	Not changed	#NULL!	#NULL!	#NULL!	#NULL!	#NULL!	#NULL!	#NULL!	I feel neither more prepared or less prepared to practice independently after graduation	0	0	0	0	0	0	My career choices have not changed	Slightly less teaching time on clinical rounds	Slightly fewer didactic conferences	No change in protected time for education	#NULL!	#NULL!	#NULL!	#NULL!		0	One or more of my co-residents have been diagnosed with COVID-19	0	One or more of my program leaders (chiefs, APDs, PDs) have been diagnosed with COVID-19	0	0	0	0	3	0	0	0	0
	928	Smartphone	completed	00:51:46	2021-04-11	2021-04-11	01:00:09	Midwest	25-30	Has not been disrupted	1 month	I haven't served in these roles	Slightly decreased	It has not increased or decreased	0	0	0	Led to myself or colleagues breaking duty hours	0	0	I feel significantly more prepared to practice independently after graduation	0	0	0	0	0	I am more likely to choose pulmonology for subspecialty training	0	Slightly less teaching time on clinical rounds	No change in didactic conference frequency	Slightly less protected time for education	Our program leadership (PD, APDs) have held meetings to discuss changes in our education	0	0	0		0	One or more of my co-residents have been diagnosed with COVID-19	0	0	0	0	0	0	2	0	0	0	0
	933	Web: Snap WebHost	completed	17:13:14	2021-03-13	2021-03-13	17:24:09	Midwest	25-30	4 months	4 months	I haven't served in these roles	Not changed	#NULL!	#NULL!	#NULL!	#NULL!	#NULL!	#NULL!	#NULL!	I feel somewhat less prepared to practice independently after graduation	Schedule changes during COVID led me to miss out on training in a future specialty I was considering	0	0	0	0	0	0	Slightly less teaching time on clinical rounds	Slightly fewer didactic conferences	Slightly more protected time for education	#NULL!	#NULL!	#NULL!	#NULL!		0	One or more of my co-residents have been diagnosed with COVID-19	One or more of my co-workers (not co-residents/fellows) have been diagnosed with COVID-19	One or more of my program leaders (chiefs, APDs, PDs) have been diagnosed with COVID-19	0	One or more members of my extended family have been diagnosed with COVID-19	One or more members of my community (neighborhood, religious groups, etc.) have been diagnosed with COVID-19	0	More than 10	0	0	0	0
	937	Smartphone	completed	04:22:50	2021-04-28	2021-04-28	04:28:33	Midwest	31-35	5 months	3 months	I haven't served in these roles	Significantly decreased	It has increased but doesn't make up for the loss of direct supervision	Increased medical errors	0	0	0	0	0	I feel significantly more prepared to practice independently after graduation	0	I am less likely to choose any subspecialty training	0	0	0	0	0	Slightly less teaching time on clinical rounds	Significantly fewer didactic conferences	Significantly less protected time for education	Our program leadership (PD, APDs) have held meetings to discuss changes in our education	0	Our chief residents have created new resources to improve our education	0		0	One or more of my co-residents have been diagnosed with COVID-19	One or more of my co-workers (not co-residents/fellows) have been diagnosed with COVID-19	0	0	0	0	0	5	0	0	0	0
	939	Web: Snap WebHost	completed	21:52:37	2021-04-30	2021-04-30	22:09:30	Midwest	31-35	1 month	1 month	I haven't served in these roles	Not changed	#NULL!	#NULL!	#NULL!	#NULL!	#NULL!	#NULL!	#NULL!	I feel significantly more prepared to practice independently after graduation	0	0	0	0	I am more likely to choose hospital medicine	0	0	Slightly less teaching time on clinical rounds	Slightly fewer didactic conferences	No change in protected time for education	#NULL!	#NULL!	#NULL!	#NULL!		0	One or more of my co-residents have been diagnosed with COVID-19	0	0	One or more members of my immediate family have been diagnosed with COVID-19	0	0	0	2	0	0	0	0
	942	Smartphone	completed	16:12:46	2021-04-12	2021-04-12	16:26:55	Midwest	41+	Has not been disrupted	3 months	I haven't served in these roles	Slightly decreased	It has increased enough to account for decrease in direct supervision	0	0	0	0	0	None of the above	I feel significantly more prepared to practice independently after graduation	0	0	0	0	0	0	My career choices have not changed	No change in teaching time on clinical rounds	Slightly fewer didactic conferences	Significantly less protected time for education	0	Our program leadership and/or chiefs have shared resources for our education	0	0		0	One or more of my co-residents have been diagnosed with COVID-19	One or more of my co-workers (not co-residents/fellows) have been diagnosed with COVID-19	0	0	0	0	0	6	0	One or more of my co-residents have been hospitalized due to COVID-19	One or more of my co-workers (not co-residents/fellows) have been hospitalized due to COVID-19	0
	946	Smartphone	completed	23:23:06	2021-04-10	2021-04-10	23:29:25	Midwest	25-30	1 month	Not rotated on a unit for COVID-19 patients	I haven't served in these roles	Slightly decreased	It has not increased or decreased	0	0	0	0	0	None of the above	I feel somewhat more prepared to practice independently after graduation	0	0	0	0	0	0	My career choices have not changed	No change in teaching time on clinical rounds	Slightly fewer didactic conferences	No change in protected time for education	#NULL!	#NULL!	#NULL!	#NULL!		0	0	0	0	0	One or more members of my extended family have been diagnosed with COVID-19	0	0	#NULL!	0	0	0	0
	952	Smartphone	completed	23:23:46	2021-04-10	2021-04-10	23:29:12	Midwest	25-30	More than one year	6 months	I haven't served in these roles	Slightly decreased	It has increased but doesn't make up for the loss of direct supervision	Increased medical errors	Led to near misses	Led to harm for patients	Led to myself or colleagues breaking duty hours	Increased my level of burnout	0	I feel somewhat less prepared to practice independently after graduation	Schedule changes during COVID led me to miss out on training in a future specialty I was considering	0	I am less likely to remain in clinical medicine	I am more likely to choose a subspecialty, other than hospital medicine or pulmonology	0	0	0	Significantly less teaching time on clinical rounds	Significantly fewer didactic conferences	Slightly less protected time for education	Our program leadership (PD, APDs) have held meetings to discuss changes in our education	Our program leadership and/or chiefs have shared resources for our education	0	0		0	One or more of my co-residents have been diagnosed with COVID-19	One or more of my co-workers (not co-residents/fellows) have been diagnosed with COVID-19	0	0	One or more members of my extended family have been diagnosed with COVID-19	One or more members of my community (neighborhood, religious groups, etc.) have been diagnosed with COVID-19	0	6	0	0	0	0
	964	Smartphone	completed	01:45:30	2021-04-11	2021-04-11	01:50:23	Midwest	25-30	2 months	1 month	1 month	Significantly decreased	It has increased but doesn't make up for the loss of direct supervision	0	0	0	0	Increased my level of burnout	0	I feel somewhat more prepared to practice independently after graduation	0	I am less likely to choose any subspecialty training	0	0	I am more likely to choose hospital medicine	0	0	Slightly less teaching time on clinical rounds	Significantly fewer didactic conferences	No change in protected time for education	#NULL!	#NULL!	#NULL!	#NULL!		0	One or more of my co-residents have been diagnosed with COVID-19	0	0	0	0	0	0	4	0	0	0	0
	967	Smartphone	completed	22:40:39	2021-03-19	2021-03-19	22:45:46	Midwest	31-35	1 month	1 month	I haven't served in these roles	Not changed	#NULL!	#NULL!	#NULL!	#NULL!	#NULL!	#NULL!	#NULL!	I feel neither more prepared or less prepared to practice independently after graduation	0	0	0	0	0	0	My career choices have not changed	Slightly less teaching time on clinical rounds	No change in didactic conference frequency	No change in protected time for education	#NULL!	#NULL!	#NULL!	#NULL!		0	One or more of my co-residents have been diagnosed with COVID-19	One or more of my co-workers (not co-residents/fellows) have been diagnosed with COVID-19	One or more of my program leaders (chiefs, APDs, PDs) have been diagnosed with COVID-19	0	One or more members of my extended family have been diagnosed with COVID-19	0	0	6	0	One or more of my co-residents have been hospitalized due to COVID-19	0	0
	977	Smartphone	completed	02:12:09	2021-04-28	2021-04-28	02:24:39	Midwest	25-30	3 months	3 months	I haven't served in these roles	Slightly decreased	It has increased enough to account for decrease in direct supervision	0	Led to near misses	0	0	0	0	I feel neither more prepared or less prepared to practice independently after graduation	0	0	0	0	0	0	My career choices have not changed	Slightly less teaching time on clinical rounds	Significantly fewer didactic conferences	Significantly less protected time for education	0	Our program leadership and/or chiefs have shared resources for our education	0	0		0	One or more of my co-residents have been diagnosed with COVID-19	0	0	0	0	0	0	6	0	0	0	0
	1000	Web: Snap WebHost	completed	15:37:34	2021-05-04	2021-05-04	15:44:39	Midwest	31-35	3 months	2 months	I haven't served in these roles	Not changed	#NULL!	#NULL!	#NULL!	#NULL!	#NULL!	#NULL!	#NULL!	I feel somewhat less prepared to practice independently after graduation	0	0	0	0	0	0	My career choices have not changed	Slightly less teaching time on clinical rounds	No change in didactic conference frequency	No change in protected time for education	#NULL!	#NULL!	#NULL!	#NULL!		0	One or more of my co-residents have been diagnosed with COVID-19	0	0	0	0	0	0	3	0	0	0	0
	1024	Smartphone	completed	01:46:36	2021-05-22	2021-05-22	01:50:36	Midwest	31-35	Has not been disrupted	3 months	I haven't served in these roles	Slightly decreased	It has not increased or decreased	0	0	0	0	0	None of the above	I feel somewhat more prepared to practice independently after graduation	0	0	0	0	0	0	My career choices have not changed	No change in teaching time on clinical rounds	No change in didactic conference frequency	No change in protected time for education	#NULL!	#NULL!	#NULL!	#NULL!		0	0	0	0	One or more members of my immediate family have been diagnosed with COVID-19	0	0	0	#NULL!	0	0	0	0
	1045	Smartphone	completed	13:33:47	2021-04-12	2021-05-22	03:26:48	Midwest	25-30	Since the beginning of the pandemic	The entire pandemic	The entire pandemic	Significantly decreased	It has increased but doesn't make up for the loss of direct supervision	0	Led to near misses	0	Led to myself or colleagues breaking duty hours	Increased my level of burnout	0	I feel somewhat less prepared to practice independently after graduation	0	0	0	0	0	0	My career choices have not changed	Significantly less teaching time on clinical rounds	Significantly fewer didactic conferences	No change in protected time for education	#NULL!	#NULL!	#NULL!	#NULL!		0	One or more of my co-residents have been diagnosed with COVID-19	One or more of my co-workers (not co-residents/fellows) have been diagnosed with COVID-19	One or more of my program leaders (chiefs, APDs, PDs) have been diagnosed with COVID-19	0	0	0	0	3	0	0	0	0
	1052	Smartphone	completed	03:36:57	2021-03-20	2021-03-20	03:45:06	Midwest	31-35	2 months	3 months	I haven't served in these roles	Slightly decreased	It has increased but doesn't make up for the loss of direct supervision	0	Led to near misses	0	0	0	0	I feel somewhat more prepared to practice independently after graduation	0	0	0	I am more likely to choose a subspecialty, other than hospital medicine or pulmonology	0	0	0	Slightly less teaching time on clinical rounds	Slightly fewer didactic conferences	Slightly less protected time for education	Our program leadership (PD, APDs) have held meetings to discuss changes in our education	Our program leadership and/or chiefs have shared resources for our education	0	0		I have been diagnosed with COVID-19	One or more of my co-residents have been diagnosed with COVID-19	One or more of my co-workers (not co-residents/fellows) have been diagnosed with COVID-19	One or more of my program leaders (chiefs, APDs, PDs) have been diagnosed with COVID-19	One or more members of my immediate family have been diagnosed with COVID-19	One or more members of my extended family have been diagnosed with COVID-19	One or more members of my community (neighborhood, religious groups, etc.) have been diagnosed with COVID-19	0	More than 10	0	0	0	0
	1065	Web: Snap WebHost	completed	01:47:47	2021-03-13	2021-03-13	01:52:24	Midwest	31-35	Has not been disrupted	6 months	3 months	Not changed	#NULL!	#NULL!	#NULL!	#NULL!	#NULL!	#NULL!	#NULL!	I feel significantly more prepared to practice independently after graduation	0	0	0	I am more likely to choose a subspecialty, other than hospital medicine or pulmonology	0	0	0	Slightly more teaching time on clinical rounds	Slightly more didactic conferences	Slightly less protected time for education	Our program leadership (PD, APDs) have held meetings to discuss changes in our education	Our program leadership and/or chiefs have shared resources for our education	0	0		0	0	0	0	One or more members of my immediate family have been diagnosed with COVID-19	0	0	0	#NULL!	0	0	0	0
	1083	Smartphone	completed	16:12:33	2021-03-13	2021-03-13	16:20:16	Midwest	31-35	4 months	2 months	I haven't served in these roles	Not changed	#NULL!	#NULL!	#NULL!	#NULL!	#NULL!	#NULL!	#NULL!	I feel neither more prepared or less prepared to practice independently after graduation	0	0	0	0	0	0	My career choices have not changed	Slightly less teaching time on clinical rounds	Significantly fewer didactic conferences	Significantly less protected time for education	Our program leadership (PD, APDs) have held meetings to discuss changes in our education	Our program leadership and/or chiefs have shared resources for our education	0	0		I have been diagnosed with COVID-19	One or more of my co-residents have been diagnosed with COVID-19	0	0	0	0	0	0	More than 10	0	0	0	0
	1086	Smartphone	completed	15:07:03	2021-04-12	2021-04-12	15:16:30	Midwest	36-40	3 months	9 months	I haven't served in these roles	Not changed	#NULL!	#NULL!	#NULL!	#NULL!	#NULL!	#NULL!	#NULL!	I feel somewhat more prepared to practice independently after graduation	0	0	0	0	0	0	My career choices have not changed	No change in teaching time on clinical rounds	Slightly fewer didactic conferences	No change in protected time for education	#NULL!	#NULL!	#NULL!	#NULL!		0	One or more of my co-residents have been diagnosed with COVID-19	0	0	0	0	0	0	7	0	One or more of my co-residents have been hospitalized due to COVID-19	0	0
	1088	Smartphone	completed	03:20:53	2021-04-28	2021-04-28	03:25:19	Midwest	31-35	1 month	1 month	I haven't served in these roles	Significantly increased	#NULL!	#NULL!	#NULL!	#NULL!	#NULL!	#NULL!	#NULL!	I feel significantly more prepared to practice independently after graduation	0	0	0	0	0	0	My career choices have not changed	No change in teaching time on clinical rounds	No change in didactic conference frequency	No change in protected time for education	#NULL!	#NULL!	#NULL!	#NULL!		0	One or more of my co-residents have been diagnosed with COVID-19	0	0	0	0	0	0	1	0	0	0	0
	1099	Smartphone	completed	15:18:13	2021-03-13	2021-03-13	15:23:24	Midwest	31-35	2 months	6 months	6 months	Not changed	#NULL!	#NULL!	#NULL!	#NULL!	#NULL!	#NULL!	#NULL!	I feel significantly less prepared to practice independently after graduation	0	0	0	0	I am more likely to choose hospital medicine	0	0	Significantly less teaching time on clinical rounds	No change in didactic conference frequency	No change in protected time for education	#NULL!	#NULL!	#NULL!	#NULL!		0	0	One or more of my co-workers (not co-residents/fellows) have been diagnosed with COVID-19	0	0	One or more members of my extended family have been diagnosed with COVID-19	0	0	#NULL!	0	0	0	0
	1112	Smartphone	completed	03:25:44	2021-03-13	2021-03-13	03:32:17	Midwest	25-30	2 months	The entire pandemic	The entire pandemic	Slightly decreased	It has moderately decreased	0	0	0	0	Increased my level of burnout	0	I feel somewhat less prepared to practice independently after graduation	Schedule changes during COVID led me to miss out on training in a future specialty I was considering	0	0	0	0	0	0	Significantly less teaching time on clinical rounds	Significantly fewer didactic conferences	Significantly less protected time for education	Our program leadership (PD, APDs) have held meetings to discuss changes in our education	Our program leadership and/or chiefs have shared resources for our education	0	Other		0	One or more of my co-residents have been diagnosed with COVID-19	0	0	0	0	0	0	3	0	0	0	0
	1120	Smartphone	completed	09:21:47	2021-05-12	2021-05-12	09:25:40	Midwest	25-30	1 month	3 months	I haven't served in these roles	Slightly decreased	It has increased enough to account for decrease in direct supervision	Increased medical errors	Led to near misses	0	0	Increased my level of burnout	0	I feel significantly more prepared to practice independently after graduation	0	0	I am less likely to remain in clinical medicine	I am more likely to choose a subspecialty, other than hospital medicine or pulmonology	0	0	0	Slightly less teaching time on clinical rounds	No change in didactic conference frequency	No change in protected time for education	#NULL!	#NULL!	#NULL!	#NULL!		I have been diagnosed with COVID-19	One or more of my co-residents have been diagnosed with COVID-19	One or more of my co-workers (not co-residents/fellows) have been diagnosed with COVID-19	0	0	0	0	0	6	0	0	0	0
	1238	Smartphone	completed	10:16:57	2021-03-16	2021-03-16	10:21:58	Midwest	25-30	4 months	4 months	I haven't served in these roles	Not changed	#NULL!	#NULL!	#NULL!	#NULL!	#NULL!	#NULL!	#NULL!	I feel somewhat more prepared to practice independently after graduation	0	0	0	0	0	0	My career choices have not changed	Slightly less teaching time on clinical rounds	Slightly fewer didactic conferences	Slightly less protected time for education	Our program leadership (PD, APDs) have held meetings to discuss changes in our education	Our program leadership and/or chiefs have shared resources for our education	Our chief residents have created new resources to improve our education	0		I have been diagnosed with COVID-19	One or more of my co-residents have been diagnosed with COVID-19	One or more of my co-workers (not co-residents/fellows) have been diagnosed with COVID-19	One or more of my program leaders (chiefs, APDs, PDs) have been diagnosed with COVID-19	0	0	0	0	7	0	0	0	0
	1258	Web: Snap WebHost	completed	18:07:14	2021-04-28	2021-04-28	18:31:15	Midwest	25-30	2 months	The entire pandemic	I haven't served in these roles	Not changed	#NULL!	#NULL!	#NULL!	#NULL!	#NULL!	#NULL!	#NULL!	I feel neither more prepared or less prepared to practice independently after graduation	0	0	0	0	0	0	My career choices have not changed	Slightly less teaching time on clinical rounds	No change in didactic conference frequency	Slightly less protected time for education	Our program leadership (PD, APDs) have held meetings to discuss changes in our education	0	0	0		0	One or more of my co-residents have been diagnosed with COVID-19	One or more of my co-workers (not co-residents/fellows) have been diagnosed with COVID-19	0	0	One or more members of my extended family have been diagnosed with COVID-19	0	0	More than 10	0	One or more of my co-residents have been hospitalized due to COVID-19	0	0
	1298	Smartphone	completed	06:45:32	2021-05-12	2021-05-12	06:51:24	Midwest	25-30	Has not been disrupted	1 month	I haven't served in these roles	Not changed	#NULL!	#NULL!	#NULL!	#NULL!	#NULL!	#NULL!	#NULL!	I feel somewhat more prepared to practice independently after graduation	0	0	0	I am more likely to choose a subspecialty, other than hospital medicine or pulmonology	0	0	0	Slightly less teaching time on clinical rounds	Significantly fewer didactic conferences	Significantly less protected time for education	Our program leadership (PD, APDs) have held meetings to discuss changes in our education	0	0	0		0	One or more of my co-residents have been diagnosed with COVID-19	0	One or more of my program leaders (chiefs, APDs, PDs) have been diagnosed with COVID-19	0	0	0	0	5	0	0	0	0
	1310	Smartphone	completed	15:40:42	2021-03-20	2021-03-20	15:48:36	Midwest	25-30	Since the beginning of the pandemic	2 months	I haven't served in these roles	Slightly decreased	It has increased but doesn't make up for the loss of direct supervision	0	0	0	0	0	None of the above	I feel neither more prepared or less prepared to practice independently after graduation	0	0	0	0	0	0	My career choices have not changed	Significantly less teaching time on clinical rounds	Slightly fewer didactic conferences	Slightly less protected time for education	0	Our program leadership and/or chiefs have shared resources for our education	Our chief residents have created new resources to improve our education	0		0	One or more of my co-residents have been diagnosed with COVID-19	One or more of my co-workers (not co-residents/fellows) have been diagnosed with COVID-19	One or more of my program leaders (chiefs, APDs, PDs) have been diagnosed with COVID-19	0	0	0	0	7	0	0	0	0
	1371	Smartphone	completed	12:22:43	2021-04-11	2021-04-11	12:27:03	Midwest	31-35	1 month	4 months	I haven't served in these roles	Not changed	#NULL!	#NULL!	#NULL!	#NULL!	#NULL!	#NULL!	#NULL!	I feel neither more prepared or less prepared to practice independently after graduation	0	0	0	0	0	I am more likely to choose pulmonology for subspecialty training	0	No change in teaching time on clinical rounds	Slightly fewer didactic conferences	Slightly less protected time for education	Our program leadership (PD, APDs) have held meetings to discuss changes in our education	0	0	0		0	One or more of my co-residents have been diagnosed with COVID-19	0	0	0	0	0	0	2	0	One or more of my co-residents have been hospitalized due to COVID-19	0	0
	1397	Smartphone	completed	14:06:31	2021-04-11	2021-04-11	14:14:53	Midwest	25-30	6 months	1 month	I haven't served in these roles	Not changed	#NULL!	#NULL!	#NULL!	#NULL!	#NULL!	#NULL!	#NULL!	I feel somewhat more prepared to practice independently after graduation	0	0	0	0	0	0	My career choices have not changed	Slightly less teaching time on clinical rounds	Significantly fewer didactic conferences	Slightly less protected time for education	Our program leadership (PD, APDs) have held meetings to discuss changes in our education	Our program leadership and/or chiefs have shared resources for our education	Our chief residents have created new resources to improve our education	0		0	One or more of my co-residents have been diagnosed with COVID-19	One or more of my co-workers (not co-residents/fellows) have been diagnosed with COVID-19	0	0	0	0	0	10	0	0	0	0
	6	Smartphone	completed	19:10:29	2021-04-26	2021-04-26	19:18:25	Northeast	36-40	6 months	3 months	I haven't served in these roles	Not changed	#NULL!	#NULL!	#NULL!	#NULL!	#NULL!	#NULL!	#NULL!	I feel somewhat more prepared to practice independently after graduation	Schedule changes during COVID led me to miss out on training in a future specialty I was considering	0	0	I am more likely to choose a subspecialty, other than hospital medicine or pulmonology	0	0	0	Slightly less teaching time on clinical rounds	Significantly fewer didactic conferences	No change in protected time for education	#NULL!	#NULL!	#NULL!	#NULL!		0	One or more of my co-residents have been diagnosed with COVID-19	One or more of my co-workers (not co-residents/fellows) have been diagnosed with COVID-19	0	0	One or more members of my extended family have been diagnosed with COVID-19	0	0	5	0	0	0	0
	9	Smartphone	completed	12:36:21	2021-03-12	2021-03-12	12:42:50	Northeast	31-35	2 months	2 months	I haven't served in these roles	Not changed	#NULL!	#NULL!	#NULL!	#NULL!	#NULL!	#NULL!	#NULL!	I feel neither more prepared or less prepared to practice independently after graduation	Schedule changes during COVID led me to miss out on training in a future specialty I was considering	0	0	0	0	0	0	Significantly less teaching time on clinical rounds	Significantly fewer didactic conferences	Significantly less protected time for education	Our program leadership (PD, APDs) have held meetings to discuss changes in our education	0	Our chief residents have created new resources to improve our education	0		0	One or more of my co-residents have been diagnosed with COVID-19	One or more of my co-workers (not co-residents/fellows) have been diagnosed with COVID-19	0	One or more members of my immediate family have been diagnosed with COVID-19	One or more members of my extended family have been diagnosed with COVID-19	0	0	More than 10	0	One or more of my co-residents have been hospitalized due to COVID-19	0	0
	53	Web: Snap WebHost	completed	12:59:16	2021-04-08	2021-04-08	13:06:13	Northeast	25-30	Since the beginning of the pandemic	6 months	I haven't served in these roles	Slightly decreased	It has increased enough to account for decrease in direct supervision	0	0	0	0	0	None of the above	I feel somewhat more prepared to practice independently after graduation	0	0	0	0	0	0	My career choices have not changed	Slightly less teaching time on clinical rounds	Slightly fewer didactic conferences	No change in protected time for education	#NULL!	#NULL!	#NULL!	#NULL!		0	One or more of my co-residents have been diagnosed with COVID-19	One or more of my co-workers (not co-residents/fellows) have been diagnosed with COVID-19	One or more of my program leaders (chiefs, APDs, PDs) have been diagnosed with COVID-19	One or more members of my immediate family have been diagnosed with COVID-19	One or more members of my extended family have been diagnosed with COVID-19	One or more members of my community (neighborhood, religious groups, etc.) have been diagnosed with COVID-19	0	More than 10	0	0	One or more of my co-workers (not co-residents/fellows) have been hospitalized due to COVID-19	0
	64	Web: Snap WebHost	completed	18:40:48	2021-04-25	2021-04-25	18:56:29	Northeast	25-30	6 months	9 months	I haven't served in these roles	Slightly decreased	It has increased but doesn't make up for the loss of direct supervision	0	Led to near misses	0	0	Increased my level of burnout	0	I feel somewhat less prepared to practice independently after graduation	Schedule changes during COVID led me to miss out on training in a future specialty I was considering	0	0	0	0	0	0	Significantly less teaching time on clinical rounds	Slightly fewer didactic conferences	Slightly less protected time for education	Our program leadership (PD, APDs) have held meetings to discuss changes in our education	Our program leadership and/or chiefs have shared resources for our education	Our chief residents have created new resources to improve our education	0		I have been diagnosed with COVID-19	One or more of my co-residents have been diagnosed with COVID-19	One or more of my co-workers (not co-residents/fellows) have been diagnosed with COVID-19	0	0	0	One or more members of my community (neighborhood, religious groups, etc.) have been diagnosed with COVID-19	0	8	0	0	One or more of my co-workers (not co-residents/fellows) have been hospitalized due to COVID-19	0
	95	Web: Snap WebHost	completed	01:24:10	2021-04-20	2021-04-20	01:29:54	Northeast	31-35	Since the beginning of the pandemic	2 months	I haven't served in these roles	Slightly decreased	It has not increased or decreased	0	0	0	0	0	None of the above	I feel somewhat less prepared to practice independently after graduation	0	0	0	0	0	0	My career choices have not changed	Significantly less teaching time on clinical rounds	Significantly fewer didactic conferences	Significantly less protected time for education	Our program leadership (PD, APDs) have held meetings to discuss changes in our education	0	0	0		0	One or more of my co-residents have been diagnosed with COVID-19	0	0	0	0	0	0	More than 10	0	One or more of my co-residents have been hospitalized due to COVID-19	0	0
	134	Web: Snap WebHost	completed	18:05:06	2021-04-08	2021-04-08	18:09:11	Northeast	25-30	3 months	Not rotated on a unit for COVID-19 patients	I haven't served in these roles	Not changed	#NULL!	#NULL!	#NULL!	#NULL!	#NULL!	#NULL!	#NULL!	I feel somewhat more prepared to practice independently after graduation	0	0	0	0	0	0	My career choices have not changed	No change in teaching time on clinical rounds	Slightly fewer didactic conferences	No change in protected time for education	#NULL!	#NULL!	#NULL!	#NULL!		0	One or more of my co-residents have been diagnosed with COVID-19	One or more of my co-workers (not co-residents/fellows) have been diagnosed with COVID-19	0	0	0	0	0	8	0	0	0	0
	136	Smartphone	completed	10:47:16	2021-03-19	2021-03-19	10:55:47	Northeast	31-35	Since the beginning of the pandemic	3 months	I haven't served in these roles	Slightly decreased	It has increased but doesn't make up for the loss of direct supervision	0	0	0	0	Increased my level of burnout	0	I feel somewhat more prepared to practice independently after graduation	0	0	0	0	0	0	My career choices have not changed	Slightly less teaching time on clinical rounds	Slightly fewer didactic conferences	No change in protected time for education	#NULL!	#NULL!	#NULL!	#NULL!		0	One or more of my co-residents have been diagnosed with COVID-19	0	0	0	0	One or more members of my community (neighborhood, religious groups, etc.) have been diagnosed with COVID-19	0	6	0	0	0	0
	137	Web: Snap WebHost	completed	13:58:46	2021-04-08	2021-04-08	14:02:14	Northeast	25-30	More than one year	6 months	I haven't served in these roles	Not changed	#NULL!	#NULL!	#NULL!	#NULL!	#NULL!	#NULL!	#NULL!	I feel somewhat less prepared to practice independently after graduation	0	0	0	0	0	0	My career choices have not changed	No change in teaching time on clinical rounds	Significantly fewer didactic conferences	Significantly less protected time for education	0	0	Our chief residents have created new resources to improve our education	0		0	0	0	0	0	0	One or more members of my community (neighborhood, religious groups, etc.) have been diagnosed with COVID-19	0	#NULL!	0	0	0	0
	140	Web: Snap WebHost	completed	19:33:04	2021-03-12	2021-03-12	20:14:10	Northeast	25-30	Has not been disrupted	2 months	I haven't served in these roles	Not changed	#NULL!	#NULL!	#NULL!	#NULL!	#NULL!	#NULL!	#NULL!	I feel neither more prepared or less prepared to practice independently after graduation	0	0	0	0	0	0	My career choices have not changed	Slightly less teaching time on clinical rounds	No change in didactic conference frequency	No change in protected time for education	#NULL!	#NULL!	#NULL!	#NULL!		0	One or more of my co-residents have been diagnosed with COVID-19	0	0	One or more members of my immediate family have been diagnosed with COVID-19	0	0	0	More than 10	0	0	0	0
	142	Smartphone	completed	09:13:59	2021-03-19	2021-03-19	09:19:15	Northeast	25-30	3 months	The entire pandemic	I haven't served in these roles	Not changed	#NULL!	#NULL!	#NULL!	#NULL!	#NULL!	#NULL!	#NULL!	I feel somewhat more prepared to practice independently after graduation	0	0	0	0	0	I am more likely to choose pulmonology for subspecialty training	0	No change in teaching time on clinical rounds	No change in didactic conference frequency	No change in protected time for education	#NULL!	#NULL!	#NULL!	#NULL!		0	One or more of my co-residents have been diagnosed with COVID-19	One or more of my co-workers (not co-residents/fellows) have been diagnosed with COVID-19	0	0	One or more members of my extended family have been diagnosed with COVID-19	One or more members of my community (neighborhood, religious groups, etc.) have been diagnosed with COVID-19	0	7	0	0	One or more of my co-workers (not co-residents/fellows) have been hospitalized due to COVID-19	0
	143	Web: Snap WebHost	completed	14:02:32	2021-04-08	2021-04-08	14:06:41	Northeast	25-30	1 month	2 months	I haven't served in these roles	Not changed	#NULL!	#NULL!	#NULL!	#NULL!	#NULL!	#NULL!	#NULL!	I feel somewhat more prepared to practice independently after graduation	0	0	0	0	0	0	My career choices have not changed	No change in teaching time on clinical rounds	Slightly fewer didactic conferences	No change in protected time for education	#NULL!	#NULL!	#NULL!	#NULL!		0	0	0	0	One or more members of my immediate family have been diagnosed with COVID-19	0	0	0	#NULL!	0	0	0	0
	150	Smartphone	completed	12:31:17	2021-04-08	2021-04-08	12:37:46	Northeast	31-35	3 months	1 month	I haven't served in these roles	Slightly decreased	It has moderately decreased	0	Led to near misses	0	0	Increased my level of burnout	0	I feel somewhat less prepared to practice independently after graduation	0	0	0	0	0	0	My career choices have not changed	Slightly less teaching time on clinical rounds	Slightly fewer didactic conferences	No change in protected time for education	#NULL!	#NULL!	#NULL!	#NULL!		0	One or more of my co-residents have been diagnosed with COVID-19	One or more of my co-workers (not co-residents/fellows) have been diagnosed with COVID-19	One or more of my program leaders (chiefs, APDs, PDs) have been diagnosed with COVID-19	One or more members of my immediate family have been diagnosed with COVID-19	One or more members of my extended family have been diagnosed with COVID-19	One or more members of my community (neighborhood, religious groups, etc.) have been diagnosed with COVID-19	0	More than 10	0	0	0	0
	164	Web: Snap WebHost	completed	14:36:47	2021-04-08	2021-04-08	14:40:12	Northeast	25-30	5 months	6 months	I haven't served in these roles	Not changed	#NULL!	#NULL!	#NULL!	#NULL!	#NULL!	#NULL!	#NULL!	I feel somewhat less prepared to practice independently after graduation	0	0	0	I am more likely to choose a subspecialty, other than hospital medicine or pulmonology	0	I am more likely to choose pulmonology for subspecialty training	0	Slightly less teaching time on clinical rounds	Significantly fewer didactic conferences	Significantly less protected time for education	Our program leadership (PD, APDs) have held meetings to discuss changes in our education	Our program leadership and/or chiefs have shared resources for our education	0	0		0	One or more of my co-residents have been diagnosed with COVID-19	One or more of my co-workers (not co-residents/fellows) have been diagnosed with COVID-19	0	0	One or more members of my extended family have been diagnosed with COVID-19	0	0	More than 10	0	One or more of my co-residents have been hospitalized due to COVID-19	One or more of my co-workers (not co-residents/fellows) have been hospitalized due to COVID-19	0
	210	Smartphone	completed	22:40:01	2021-03-13	2021-03-13	22:45:15	Northeast	25-30	Since the beginning of the pandemic	Not rotated on a unit for COVID-19 patients	I haven't served in these roles	Not changed	#NULL!	#NULL!	#NULL!	#NULL!	#NULL!	#NULL!	#NULL!	I feel neither more prepared or less prepared to practice independently after graduation	0	0	0	I am more likely to choose a subspecialty, other than hospital medicine or pulmonology	0	0	0	Slightly less teaching time on clinical rounds	Slightly more didactic conferences	No change in protected time for education	#NULL!	#NULL!	#NULL!	#NULL!		0	One or more of my co-residents have been diagnosed with COVID-19	0	0	0	0	0	0	6	0	One or more of my co-residents have been hospitalized due to COVID-19	0	0
	227	Smartphone	completed	22:17:58	2021-04-09	2021-04-09	22:23:16	Northeast	25-30	5 months	3 months	I haven't served in these roles	Not changed	#NULL!	#NULL!	#NULL!	#NULL!	#NULL!	#NULL!	#NULL!	I feel somewhat less prepared to practice independently after graduation	0	I am less likely to choose any subspecialty training	I am less likely to remain in clinical medicine	0	0	0	0	Slightly less teaching time on clinical rounds	No change in didactic conference frequency	Significantly less protected time for education	Our program leadership (PD, APDs) have held meetings to discuss changes in our education	Our program leadership and/or chiefs have shared resources for our education	Our chief residents have created new resources to improve our education	0		0	One or more of my co-residents have been diagnosed with COVID-19	0	0	0	0	0	0	5	0	0	0	0
	279	Web: Snap WebHost	completed	16:58:21	2021-03-13	2021-03-13	17:04:59	Northeast	25-30	More than one year	More than one year	I haven't served in these roles	Slightly decreased	It has not increased or decreased	0	0	0	Led to myself or colleagues breaking duty hours	Increased my level of burnout	0	I feel somewhat less prepared to practice independently after graduation	0	0	0	0	0	0	My career choices have not changed	Significantly less teaching time on clinical rounds	Significantly fewer didactic conferences	Significantly less protected time for education	Our program leadership (PD, APDs) have held meetings to discuss changes in our education	0	0	0		0	One or more of my co-residents have been diagnosed with COVID-19	One or more of my co-workers (not co-residents/fellows) have been diagnosed with COVID-19	0	One or more members of my immediate family have been diagnosed with COVID-19	0	One or more members of my community (neighborhood, religious groups, etc.) have been diagnosed with COVID-19	0	5	0	0	0	0
	311	Web: Snap WebHost	completed	03:56:51	2021-04-11	2021-04-11	04:03:25	Northeast	25-30	6 months	6 months	I haven't served in these roles	Not changed	#NULL!	#NULL!	#NULL!	#NULL!	#NULL!	#NULL!	#NULL!	I feel somewhat less prepared to practice independently after graduation	0	0	0	0	0	0	My career choices have not changed	Slightly less teaching time on clinical rounds	Slightly fewer didactic conferences	Slightly less protected time for education	Our program leadership (PD, APDs) have held meetings to discuss changes in our education	Our program leadership and/or chiefs have shared resources for our education	Our chief residents have created new resources to improve our education	0		0	One or more of my co-residents have been diagnosed with COVID-19	0	0	0	One or more members of my extended family have been diagnosed with COVID-19	0	0	6	0	0	0	0
	331	Smartphone	completed	12:13:16	2021-03-12	2021-03-12	12:21:45	Northeast	31-35	5 months	5 months	I haven't served in these roles	Not changed	#NULL!	#NULL!	#NULL!	#NULL!	#NULL!	#NULL!	#NULL!	I feel somewhat less prepared to practice independently after graduation	0	0	0	0	0	I am more likely to choose pulmonology for subspecialty training	0	Slightly less teaching time on clinical rounds	Significantly fewer didactic conferences	Slightly less protected time for education	Our program leadership (PD, APDs) have held meetings to discuss changes in our education	0	0	0		0	One or more of my co-residents have been diagnosed with COVID-19	0	0	0	One or more members of my extended family have been diagnosed with COVID-19	0	0	1	0	0	0	0
	347	Smartphone	completed	14:13:04	2021-04-08	2021-04-08	14:22:23	Northeast	25-30	3 months	6 months	I haven't served in these roles	Significantly decreased	It has increased enough to account for decrease in direct supervision	0	0	0	0	Increased my level of burnout	0	I feel significantly more prepared to practice independently after graduation	0	0	0	0	0	I am more likely to choose pulmonology for subspecialty training	0	Slightly less teaching time on clinical rounds	Significantly fewer didactic conferences	Slightly less protected time for education	Our program leadership (PD, APDs) have held meetings to discuss changes in our education	Our program leadership and/or chiefs have shared resources for our education	Our chief residents have created new resources to improve our education	0		I have been diagnosed with COVID-19	One or more of my co-residents have been diagnosed with COVID-19	One or more of my co-workers (not co-residents/fellows) have been diagnosed with COVID-19	0	0	0	One or more members of my community (neighborhood, religious groups, etc.) have been diagnosed with COVID-19	0	More than 10	0	0	One or more of my co-workers (not co-residents/fellows) have been hospitalized due to COVID-19	0
	348	Web: Snap WebHost	completed	13:18:20	2021-05-24	2021-05-24	13:33:56	Northeast	31-35	Since the beginning of the pandemic	Not rotated on a unit for COVID-19 patients	I haven't served in these roles	Not changed	#NULL!	#NULL!	#NULL!	#NULL!	#NULL!	#NULL!	#NULL!	I feel somewhat less prepared to practice independently after graduation	0	0	0	0	0	0	My career choices have not changed	No change in teaching time on clinical rounds	Significantly fewer didactic conferences	No change in protected time for education	#NULL!	#NULL!	#NULL!	#NULL!		0	One or more of my co-residents have been diagnosed with COVID-19	One or more of my co-workers (not co-residents/fellows) have been diagnosed with COVID-19	0	0	0	One or more members of my community (neighborhood, religious groups, etc.) have been diagnosed with COVID-19	0	2	0	0	0	0
	488	Web: Snap WebHost	completed	16:05:58	2021-03-12	2021-03-12	16:32:03	Northeast	31-35	9 months	3 months	I haven't served in these roles	Not changed	#NULL!	#NULL!	#NULL!	#NULL!	#NULL!	#NULL!	#NULL!	I feel significantly more prepared to practice independently after graduation	0	0	0	0	0	0	My career choices have not changed	Slightly less teaching time on clinical rounds	Significantly fewer didactic conferences	No change in protected time for education	#NULL!	#NULL!	#NULL!	#NULL!		I have been diagnosed with COVID-19	One or more of my co-residents have been diagnosed with COVID-19	One or more of my co-workers (not co-residents/fellows) have been diagnosed with COVID-19	One or more of my program leaders (chiefs, APDs, PDs) have been diagnosed with COVID-19	0	One or more members of my extended family have been diagnosed with COVID-19	One or more members of my community (neighborhood, religious groups, etc.) have been diagnosed with COVID-19	0	4	0	0	0	0
	502	Web: Snap WebHost	completed	03:52:03	2021-05-20	2021-05-20	03:58:20	Northeast	31-35	1 month	1 month	I haven't served in these roles	Slightly decreased	It has increased but doesn't make up for the loss of direct supervision	0	0	0	0	0	None of the above	I feel neither more prepared or less prepared to practice independently after graduation	0	0	0	0	0	0	My career choices have not changed	Significantly less teaching time on clinical rounds	Significantly fewer didactic conferences	Slightly less protected time for education	Our program leadership (PD, APDs) have held meetings to discuss changes in our education	0	0	0		0	One or more of my co-residents have been diagnosed with COVID-19	0	0	0	0	0	0	3	0	0	0	0
	530	Web: Snap WebHost	completed	03:35:00	2021-04-27	2021-04-27	03:48:51	Northeast	#NULL!	8 months	1 year	I haven't served in these roles	Not changed	#NULL!	#NULL!	#NULL!	#NULL!	#NULL!	#NULL!	#NULL!	I feel somewhat more prepared to practice independently after graduation	Schedule changes during COVID led me to miss out on training in a future specialty I was considering	0	I am less likely to remain in clinical medicine	0	0	0	0	Slightly less teaching time on clinical rounds	Significantly fewer didactic conferences	Significantly less protected time for education	Our program leadership (PD, APDs) have held meetings to discuss changes in our education	Our program leadership and/or chiefs have shared resources for our education	Our chief residents have created new resources to improve our education	0		0	One or more of my co-residents have been diagnosed with COVID-19	0	0	One or more members of my immediate family have been diagnosed with COVID-19	One or more members of my extended family have been diagnosed with COVID-19	0	0	1	0	One or more of my co-residents have been hospitalized due to COVID-19	0	0
	577	Web: Snap WebHost	completed	15:43:32	2021-05-11	2021-05-11	15:49:50	Northeast	31-35	5 months	The entire pandemic	I haven't served in these roles	Slightly decreased	It has increased but doesn't make up for the loss of direct supervision	0	0	0	0	Increased my level of burnout	0	I feel somewhat less prepared to practice independently after graduation	0	0	0	0	0	I am more likely to choose pulmonology for subspecialty training	0	Significantly less teaching time on clinical rounds	Significantly fewer didactic conferences	Slightly less protected time for education	Our program leadership (PD, APDs) have held meetings to discuss changes in our education	Our program leadership and/or chiefs have shared resources for our education	0	0		0	One or more of my co-residents have been diagnosed with COVID-19	One or more of my co-workers (not co-residents/fellows) have been diagnosed with COVID-19	0	One or more members of my immediate family have been diagnosed with COVID-19	0	0	0	3	0	0	0	0
	733	Web: Snap WebHost	completed	15:36:57	2021-04-12	2021-04-12	15:44:41	Northeast	25-30	Since the beginning of the pandemic	6 months	1 month	Not changed	#NULL!	#NULL!	#NULL!	#NULL!	#NULL!	#NULL!	#NULL!	I feel significantly less prepared to practice independently after graduation	0	0	0	0	0	0	My career choices have not changed	No change in teaching time on clinical rounds	Slightly fewer didactic conferences	Significantly less protected time for education	Our program leadership (PD, APDs) have held meetings to discuss changes in our education	0	0	0		I have been diagnosed with COVID-19	One or more of my co-residents have been diagnosed with COVID-19	One or more of my co-workers (not co-residents/fellows) have been diagnosed with COVID-19	One or more of my program leaders (chiefs, APDs, PDs) have been diagnosed with COVID-19	0	One or more members of my extended family have been diagnosed with COVID-19	0	0	More than 10	0	0	One or more of my co-workers (not co-residents/fellows) have been hospitalized due to COVID-19	0
	777	Smartphone	completed	01:36:19	2021-03-13	2021-05-08	10:38:31	Northeast	25-30	7 months	1 year	I haven't served in these roles	Significantly decreased	It has not increased or decreased	Increased medical errors	0	0	Led to myself or colleagues breaking duty hours	Increased my level of burnout	0	I feel significantly more prepared to practice independently after graduation	0	0	0	0	0	I am more likely to choose pulmonology for subspecialty training	0	Significantly less teaching time on clinical rounds	Significantly fewer didactic conferences	Significantly less protected time for education	0	Our program leadership and/or chiefs have shared resources for our education	0	0		0	One or more of my co-residents have been diagnosed with COVID-19	One or more of my co-workers (not co-residents/fellows) have been diagnosed with COVID-19	0	0	0	One or more members of my community (neighborhood, religious groups, etc.) have been diagnosed with COVID-19	0	8	0	0	One or more of my co-workers (not co-residents/fellows) have been hospitalized due to COVID-19	0
	796	Web: Snap WebHost	completed	00:55:25	2021-03-14	2021-03-14	01:08:06	Northeast	19-24	6 months	4 months	2 months	Significantly decreased	It has moderately decreased	0	0	0	0	Increased my level of burnout	0	I feel somewhat more prepared to practice independently after graduation	Schedule changes during COVID led me to miss out on training in a future specialty I was considering	0	0	0	I am more likely to choose hospital medicine	0	0	Slightly less teaching time on clinical rounds	Significantly fewer didactic conferences	Slightly less protected time for education	0	0	0	Other		I have been diagnosed with COVID-19	One or more of my co-residents have been diagnosed with COVID-19	0	One or more of my program leaders (chiefs, APDs, PDs) have been diagnosed with COVID-19	One or more members of my immediate family have been diagnosed with COVID-19	One or more members of my extended family have been diagnosed with COVID-19	0	0	10	0	0	0	0
	813	Web: Snap WebHost	completed	17:14:20	2021-03-14	2021-03-14	17:18:36	Northeast	31-35	2 months	3 months	I haven't served in these roles	Not changed	#NULL!	#NULL!	#NULL!	#NULL!	#NULL!	#NULL!	#NULL!	I feel neither more prepared or less prepared to practice independently after graduation	0	0	0	0	0	0	My career choices have not changed	No change in teaching time on clinical rounds	Slightly fewer didactic conferences	Slightly less protected time for education	0	Our program leadership and/or chiefs have shared resources for our education	0	0		0	One or more of my co-residents have been diagnosed with COVID-19	0	0	0	0	0	0	5	0	0	0	0
	876	Smartphone	completed	20:34:25	2021-03-19	2021-03-19	20:41:17	Northeast	31-35	6 months	1 year	I haven't served in these roles	Not changed	#NULL!	#NULL!	#NULL!	#NULL!	#NULL!	#NULL!	#NULL!	I feel somewhat more prepared to practice independently after graduation	0	0	0	0	0	0	My career choices have not changed	Slightly less teaching time on clinical rounds	Slightly fewer didactic conferences	Slightly less protected time for education	Our program leadership (PD, APDs) have held meetings to discuss changes in our education	0	0	0		0	One or more of my co-residents have been diagnosed with COVID-19	0	One or more of my program leaders (chiefs, APDs, PDs) have been diagnosed with COVID-19	0	0	0	0	3	0	One or more of my co-residents have been hospitalized due to COVID-19	0	0
	892	Smartphone	completed	03:25:03	2021-04-11	2021-04-11	03:28:35	Northeast	25-30	1 year	1 year	6 months	Slightly decreased	It has moderately decreased	0	0	0	0	Increased my level of burnout	0	I feel somewhat more prepared to practice independently after graduation	0	0	0	I am more likely to choose a subspecialty, other than hospital medicine or pulmonology	0	0	0	Significantly less teaching time on clinical rounds	Significantly fewer didactic conferences	Significantly less protected time for education	0	Our program leadership and/or chiefs have shared resources for our education	0	0		0	0	0	One or more of my program leaders (chiefs, APDs, PDs) have been diagnosed with COVID-19	0	0	0	0	#NULL!	0	0	0	0
	896	Web: Snap WebHost	completed	06:43:12	2021-05-19	2021-05-19	06:47:33	Northeast	25-30	2 months	6 months	I haven't served in these roles	Slightly decreased	It has not increased or decreased	0	0	0	0	0	None of the above	I feel significantly more prepared to practice independently after graduation	0	0	0	0	0	I am more likely to choose pulmonology for subspecialty training	0	Significantly less teaching time on clinical rounds	No change in didactic conference frequency	No change in protected time for education	#NULL!	#NULL!	#NULL!	#NULL!		0	One or more of my co-residents have been diagnosed with COVID-19	0	0	0	0	0	0	More than 10	0	One or more of my co-residents have been hospitalized due to COVID-19	0	0
	899	Web: Snap WebHost	completed	00:49:51	2021-04-28	2021-04-28	01:01:37	Northeast	31-35	5 months	5 months	1 month	Not changed	#NULL!	#NULL!	#NULL!	#NULL!	#NULL!	#NULL!	#NULL!	I feel somewhat less prepared to practice independently after graduation	Schedule changes during COVID led me to miss out on training in a future specialty I was considering	0	0	0	0	0	0	Significantly less teaching time on clinical rounds	Slightly fewer didactic conferences	Slightly less protected time for education	0	Our program leadership and/or chiefs have shared resources for our education	0	0		I have been diagnosed with COVID-19	One or more of my co-residents have been diagnosed with COVID-19	0	One or more of my program leaders (chiefs, APDs, PDs) have been diagnosed with COVID-19	0	One or more members of my extended family have been diagnosed with COVID-19	0	0	2	0	0	0	0
	900	Smartphone	completed	06:16:21	2021-04-15	2021-04-15	06:26:26	Northeast	31-35	6 months	3 months	I haven't served in these roles	Slightly decreased	It has increased but doesn't make up for the loss of direct supervision	0	Led to near misses	0	0	0	0	I feel significantly more prepared to practice independently after graduation	Schedule changes during COVID led me to miss out on training in a future specialty I was considering	0	0	0	0	0	0	Significantly less teaching time on clinical rounds	Slightly fewer didactic conferences	Slightly less protected time for education	Our program leadership (PD, APDs) have held meetings to discuss changes in our education	Our program leadership and/or chiefs have shared resources for our education	Our chief residents have created new resources to improve our education	0		0	One or more of my co-residents have been diagnosed with COVID-19	0	One or more of my program leaders (chiefs, APDs, PDs) have been diagnosed with COVID-19	0	0	0	0	More than 10	0	0	0	0
	903	Smartphone	completed	02:40:15	2021-03-20	2021-03-22	15:41:04	Northeast	25-30	3 months	3 months	I haven't served in these roles	Not changed	#NULL!	#NULL!	#NULL!	#NULL!	#NULL!	#NULL!	#NULL!	I feel significantly more prepared to practice independently after graduation	0	0	0	I am more likely to choose a subspecialty, other than hospital medicine or pulmonology	0	0	0	Slightly less teaching time on clinical rounds	No change in didactic conference frequency	Slightly less protected time for education	Our program leadership (PD, APDs) have held meetings to discuss changes in our education	0	0	0		0	One or more of my co-residents have been diagnosed with COVID-19	0	0	One or more members of my immediate family have been diagnosed with COVID-19	0	0	0	More than 10	0	0	0	0
	908	Smartphone	completed	03:35:21	2021-04-28	2021-04-28	03:41:32	Northeast	25-30	3 months	Not rotated on a unit for COVID-19 patients	I haven't served in these roles	Slightly increased	#NULL!	#NULL!	#NULL!	#NULL!	#NULL!	#NULL!	#NULL!	I feel neither more prepared or less prepared to practice independently after graduation	0	0	0	0	0	0	My career choices have not changed	No change in teaching time on clinical rounds	Slightly fewer didactic conferences	No change in protected time for education	#NULL!	#NULL!	#NULL!	#NULL!		0	One or more of my co-residents have been diagnosed with COVID-19	0	0	0	0	0	0	8	0	0	0	0
	913	Smartphone	completed	22:46:16	2021-04-27	2021-04-27	22:47:40	Northeast	25-30	6 months	6 months	7 months	Not changed	#NULL!	#NULL!	#NULL!	#NULL!	#NULL!	#NULL!	#NULL!	I feel neither more prepared or less prepared to practice independently after graduation	0	0	0	0	I am more likely to choose hospital medicine	0	0	Slightly more teaching time on clinical rounds	No change in didactic conference frequency	No change in protected time for education	#NULL!	#NULL!	#NULL!	#NULL!		0	0	0	0	One or more members of my immediate family have been diagnosed with COVID-19	0	0	0	#NULL!	0	0	0	0
	926	Web: Snap WebHost	completed	01:24:12	2021-03-20	2021-03-20	01:29:20	Northeast	31-35	4 months	4 months	I haven't served in these roles	Not changed	#NULL!	#NULL!	#NULL!	#NULL!	#NULL!	#NULL!	#NULL!	I feel somewhat more prepared to practice independently after graduation	0	0	0	0	0	0	My career choices have not changed	Significantly less teaching time on clinical rounds	Significantly fewer didactic conferences	No change in protected time for education	#NULL!	#NULL!	#NULL!	#NULL!		0	One or more of my co-residents have been diagnosed with COVID-19	One or more of my co-workers (not co-residents/fellows) have been diagnosed with COVID-19	One or more of my program leaders (chiefs, APDs, PDs) have been diagnosed with COVID-19	0	0	0	0	3	0	One or more of my co-residents have been hospitalized due to COVID-19	One or more of my co-workers (not co-residents/fellows) have been hospitalized due to COVID-19	0
	927	Web: Snap WebHost	completed	05:06:18	2021-04-30	2021-04-30	05:14:35	Northeast	25-30	3 months	Not rotated on a unit for COVID-19 patients	I haven't served in these roles	Not changed	#NULL!	#NULL!	#NULL!	#NULL!	#NULL!	#NULL!	#NULL!	I feel somewhat more prepared to practice independently after graduation	0	0	0	0	0	I am more likely to choose pulmonology for subspecialty training	0	No change in teaching time on clinical rounds	No change in didactic conference frequency	No change in protected time for education	#NULL!	#NULL!	#NULL!	#NULL!		0	One or more of my co-residents have been diagnosed with COVID-19	One or more of my co-workers (not co-residents/fellows) have been diagnosed with COVID-19	0	One or more members of my immediate family have been diagnosed with COVID-19	One or more members of my extended family have been diagnosed with COVID-19	0	0	3	0	0	One or more of my co-workers (not co-residents/fellows) have been hospitalized due to COVID-19	0
	929	Smartphone	completed	14:12:26	2021-03-13	2021-03-13	14:19:03	Northeast	25-30	3 months	4 months	I haven't served in these roles	Not changed	#NULL!	#NULL!	#NULL!	#NULL!	#NULL!	#NULL!	#NULL!	I feel somewhat more prepared to practice independently after graduation	0	0	0	0	0	I am more likely to choose pulmonology for subspecialty training	0	Slightly more teaching time on clinical rounds	Significantly fewer didactic conferences	No change in protected time for education	#NULL!	#NULL!	#NULL!	#NULL!		0	One or more of my co-residents have been diagnosed with COVID-19	One or more of my co-workers (not co-residents/fellows) have been diagnosed with COVID-19	One or more of my program leaders (chiefs, APDs, PDs) have been diagnosed with COVID-19	0	0	0	0	4	0	One or more of my co-residents have been hospitalized due to COVID-19	0	0
	961	Smartphone	completed	02:08:59	2021-04-28	2021-04-28	02:13:32	Northeast	31-35	5 months	4 months	I haven't served in these roles	Slightly increased	#NULL!	#NULL!	#NULL!	#NULL!	#NULL!	#NULL!	#NULL!	I feel significantly more prepared to practice independently after graduation	0	0	0	I am more likely to choose a subspecialty, other than hospital medicine or pulmonology	0	0	0	Slightly less teaching time on clinical rounds	Slightly fewer didactic conferences	Slightly less protected time for education	Our program leadership (PD, APDs) have held meetings to discuss changes in our education	0	0	Other		0	One or more of my co-residents have been diagnosed with COVID-19	0	0	0	0	0	0	7	0	0	0	0
	965	Web: Snap WebHost	completed	23:40:41	2021-04-10	2021-04-10	23:46:01	Northeast	25-30	1 month	2 months	I haven't served in these roles	Not changed	#NULL!	#NULL!	#NULL!	#NULL!	#NULL!	#NULL!	#NULL!	I feel neither more prepared or less prepared to practice independently after graduation	0	0	0	0	0	0	My career choices have not changed	No change in teaching time on clinical rounds	Slightly fewer didactic conferences	Slightly less protected time for education	0	0	Our chief residents have created new resources to improve our education	0		I have been diagnosed with COVID-19	One or more of my co-residents have been diagnosed with COVID-19	0	0	0	0	0	0	3	0	0	0	0
	970	Smartphone	completed	00:07:51	2021-04-28	2021-04-28	00:21:40	Northeast	41+	3 months	3 months	I haven't served in these roles	Slightly decreased	It has not increased or decreased	Increased medical errors	Led to near misses	Led to harm for patients	Led to myself or colleagues breaking duty hours	Increased my level of burnout	0	I feel somewhat less prepared to practice independently after graduation	0	0	I am less likely to remain in clinical medicine	0	0	0	0	No change in teaching time on clinical rounds	Slightly fewer didactic conferences	Slightly less protected time for education	0	0	Our chief residents have created new resources to improve our education	0		0	One or more of my co-residents have been diagnosed with COVID-19	One or more of my co-workers (not co-residents/fellows) have been diagnosed with COVID-19	0	One or more members of my immediate family have been diagnosed with COVID-19	One or more members of my extended family have been diagnosed with COVID-19	One or more members of my community (neighborhood, religious groups, etc.) have been diagnosed with COVID-19	0	1	0	0	One or more of my co-workers (not co-residents/fellows) have been hospitalized due to COVID-19	0
	979	Smartphone	completed	00:57:18	2021-03-16	2021-03-16	01:04:39	Northeast	25-30	1 month	The entire pandemic	I haven't served in these roles	Not changed	#NULL!	#NULL!	#NULL!	#NULL!	#NULL!	#NULL!	#NULL!	I feel somewhat more prepared to practice independently after graduation	0	0	0	0	0	0	My career choices have not changed	Slightly less teaching time on clinical rounds	No change in didactic conference frequency	Slightly less protected time for education	Our program leadership (PD, APDs) have held meetings to discuss changes in our education	0	Our chief residents have created new resources to improve our education	0		I have been diagnosed with COVID-19	One or more of my co-residents have been diagnosed with COVID-19	One or more of my co-workers (not co-residents/fellows) have been diagnosed with COVID-19	0	0	0	0	0	More than 10	0	One or more of my co-residents have been hospitalized due to COVID-19	One or more of my co-workers (not co-residents/fellows) have been hospitalized due to COVID-19	0
	982	Web: Snap WebHost	completed	06:19:28	2021-05-22	2021-05-22	06:28:58	Northeast	25-30	6 months	1 month	I haven't served in these roles	Significantly decreased	It has moderately decreased	0	0	0	0	Increased my level of burnout	0	I feel significantly less prepared to practice independently after graduation	Schedule changes during COVID led me to miss out on training in a future specialty I was considering	0	0	0	0	0	0	Slightly less teaching time on clinical rounds	Significantly fewer didactic conferences	Significantly less protected time for education	Our program leadership (PD, APDs) have held meetings to discuss changes in our education	0	0	0		0	One or more of my co-residents have been diagnosed with COVID-19	0	0	0	0	0	0	5	0	0	0	0
	984	Smartphone	completed	01:02:12	2021-04-28	2021-04-28	01:08:59	Northeast	25-30	More than one year	More than one year	I haven't served in these roles	Significantly decreased	It has increased enough to account for decrease in direct supervision	Increased medical errors	Led to near misses	0	Led to myself or colleagues breaking duty hours	Increased my level of burnout	0	I feel somewhat more prepared to practice independently after graduation	Schedule changes during COVID led me to miss out on training in a future specialty I was considering	0	0	0	0	0	0	Significantly less teaching time on clinical rounds	Significantly fewer didactic conferences	Significantly less protected time for education	Our program leadership (PD, APDs) have held meetings to discuss changes in our education	0	0	0		0	One or more of my co-residents have been diagnosed with COVID-19	0	0	0	0	0	0	5	0	0	0	0
	985	Web: Snap WebHost	completed	01:23:35	2021-05-23	2021-05-23	01:46:49	Northeast	36-40	3 months	The entire pandemic	I haven't served in these roles	Not changed	#NULL!	#NULL!	#NULL!	#NULL!	#NULL!	#NULL!	#NULL!	I feel significantly more prepared to practice independently after graduation	0	0	0	0	0	0	My career choices have not changed	Significantly less teaching time on clinical rounds	Significantly fewer didactic conferences	Significantly less protected time for education	Our program leadership (PD, APDs) have held meetings to discuss changes in our education	0	0	0		0	One or more of my co-residents have been diagnosed with COVID-19	0	0	0	0	0	0	2	0	0	One or more of my co-workers (not co-residents/fellows) have been hospitalized due to COVID-19	0
	991	Smartphone	completed	03:13:51	2021-03-13	2021-03-13	03:20:58	Northeast	25-30	Since the beginning of the pandemic	6 months	I haven't served in these roles	Slightly decreased	It has not increased or decreased	0	0	0	0	Increased my level of burnout	0	I feel somewhat less prepared to practice independently after graduation	Schedule changes during COVID led me to miss out on training in a future specialty I was considering	0	0	I am more likely to choose a subspecialty, other than hospital medicine or pulmonology	0	0	0	Significantly less teaching time on clinical rounds	Significantly fewer didactic conferences	Significantly less protected time for education	0	0	Our chief residents have created new resources to improve our education	0		0	One or more of my co-residents have been diagnosed with COVID-19	One or more of my co-workers (not co-residents/fellows) have been diagnosed with COVID-19	One or more of my program leaders (chiefs, APDs, PDs) have been diagnosed with COVID-19	One or more members of my immediate family have been diagnosed with COVID-19	One or more members of my extended family have been diagnosed with COVID-19	One or more members of my community (neighborhood, religious groups, etc.) have been diagnosed with COVID-19	0	More than 10	0	0	One or more of my co-workers (not co-residents/fellows) have been hospitalized due to COVID-19	One or more of my program leaders (chiefs, APDs, PDs) have been hospitalized due to COVID-19
	994	Web: Snap WebHost	completed	15:13:35	2021-03-20	2021-03-20	15:22:50	Northeast	31-35	3 months	Not rotated on a unit for COVID-19 patients	I haven't served in these roles	Slightly decreased	It has not increased or decreased	0	0	0	0	0	None of the above	I feel somewhat less prepared to practice independently after graduation	Schedule changes during COVID led me to miss out on training in a future specialty I was considering	0	0	0	0	0	0	Slightly less teaching time on clinical rounds	Slightly fewer didactic conferences	No change in protected time for education	#NULL!	#NULL!	#NULL!	#NULL!		0	One or more of my co-residents have been diagnosed with COVID-19	One or more of my co-workers (not co-residents/fellows) have been diagnosed with COVID-19	0	One or more members of my immediate family have been diagnosed with COVID-19	One or more members of my extended family have been diagnosed with COVID-19	One or more members of my community (neighborhood, religious groups, etc.) have been diagnosed with COVID-19	0	More than 10	0	0	One or more of my co-workers (not co-residents/fellows) have been hospitalized due to COVID-19	0
	995	Web: Snap WebHost	completed	02:40:57	2021-04-11	2021-04-11	02:52:38	Northeast	25-30	10 months	1 month	1 month	Slightly decreased	It has not increased or decreased	0	0	0	0	0	None of the above	I feel neither more prepared or less prepared to practice independently after graduation	0	0	0	I am more likely to choose a subspecialty, other than hospital medicine or pulmonology	0	0	0	No change in teaching time on clinical rounds	No change in didactic conference frequency	No change in protected time for education	#NULL!	#NULL!	#NULL!	#NULL!		0	One or more of my co-residents have been diagnosed with COVID-19	One or more of my co-workers (not co-residents/fellows) have been diagnosed with COVID-19	0	One or more members of my immediate family have been diagnosed with COVID-19	0	0	0	5	0	0	0	0
	1008	Web: Snap WebHost	completed	03:24:17	2021-05-22	2021-05-22	03:48:01	Northeast	31-35	3 months	6 months	I haven't served in these roles	Not changed	#NULL!	#NULL!	#NULL!	#NULL!	#NULL!	#NULL!	#NULL!	I feel significantly less prepared to practice independently after graduation	0	0	0	0	0	0	My career choices have not changed	Slightly less teaching time on clinical rounds	Significantly fewer didactic conferences	Significantly less protected time for education	0	Our program leadership and/or chiefs have shared resources for our education	Our chief residents have created new resources to improve our education	0		0	0	0	0	One or more members of my immediate family have been diagnosed with COVID-19	0	One or more members of my community (neighborhood, religious groups, etc.) have been diagnosed with COVID-19	0	#NULL!	0	0	0	0
	1009	Web: Snap WebHost	completed	17:46:44	2021-05-22	2021-05-22	17:59:04	Northeast	25-30	6 months	4 months	I haven't served in these roles	Slightly decreased	It has increased but doesn't make up for the loss of direct supervision	0	0	0	0	0	None of the above	I feel neither more prepared or less prepared to practice independently after graduation	Schedule changes during COVID led me to miss out on training in a future specialty I was considering	0	0	0	0	0	0	Significantly less teaching time on clinical rounds	Slightly fewer didactic conferences	Slightly less protected time for education	Our program leadership (PD, APDs) have held meetings to discuss changes in our education	Our program leadership and/or chiefs have shared resources for our education	0	0		0	One or more of my co-residents have been diagnosed with COVID-19	0	One or more of my program leaders (chiefs, APDs, PDs) have been diagnosed with COVID-19	0	One or more members of my extended family have been diagnosed with COVID-19	0	0	4	0	0	0	One or more of my program leaders (chiefs, APDs, PDs) have been hospitalized due to COVID-19
	1012	Web: Snap WebHost	completed	14:21:25	2021-03-20	2021-05-12	03:12:03	Northeast	25-30	3 months	3 months	I haven't served in these roles	Slightly increased	#NULL!	#NULL!	#NULL!	#NULL!	#NULL!	#NULL!	#NULL!	I feel significantly more prepared to practice independently after graduation	0	0	0	0	0	0	My career choices have not changed	Slightly more teaching time on clinical rounds	Significantly fewer didactic conferences	Slightly less protected time for education	0	0	Our chief residents have created new resources to improve our education	0		I have been diagnosed with COVID-19	0	0	0	0	0	0	0	#NULL!	0	0	0	0
	1014	Web: Snap WebHost	completed	01:34:07	2021-03-13	2021-03-13	01:39:10	Northeast	25-30	6 months	The entire pandemic	I haven't served in these roles	Not changed	#NULL!	#NULL!	#NULL!	#NULL!	#NULL!	#NULL!	#NULL!	I feel somewhat less prepared to practice independently after graduation	Schedule changes during COVID led me to miss out on training in a future specialty I was considering	0	0	0	0	0	0	Slightly less teaching time on clinical rounds	No change in didactic conference frequency	No change in protected time for education	#NULL!	#NULL!	#NULL!	#NULL!		0	One or more of my co-residents have been diagnosed with COVID-19	One or more of my co-workers (not co-residents/fellows) have been diagnosed with COVID-19	One or more of my program leaders (chiefs, APDs, PDs) have been diagnosed with COVID-19	0	0	0	0	2	0	0	0	0
	1021	Web: Snap WebHost	completed	03:46:20	2021-04-14	2021-04-14	03:54:53	Northeast	31-35	Since the beginning of the pandemic	The entire pandemic	I haven't served in these roles	Slightly decreased	It has not increased or decreased	0	0	0	0	0	None of the above	I feel neither more prepared or less prepared to practice independently after graduation	0	0	0	0	0	I am more likely to choose pulmonology for subspecialty training	0	Significantly less teaching time on clinical rounds	Significantly fewer didactic conferences	Significantly less protected time for education	Our program leadership (PD, APDs) have held meetings to discuss changes in our education	0	0	0		0	One or more of my co-residents have been diagnosed with COVID-19	One or more of my co-workers (not co-residents/fellows) have been diagnosed with COVID-19	One or more of my program leaders (chiefs, APDs, PDs) have been diagnosed with COVID-19	0	0	0	0	More than 10	0	One or more of my co-residents have been hospitalized due to COVID-19	0	One or more of my program leaders (chiefs, APDs, PDs) have been hospitalized due to COVID-19
	1032	Smartphone	completed	16:14:43	2021-03-13	2021-03-13	16:26:39	Northeast	25-30	4 months	3 months	I haven't served in these roles	Slightly decreased	It has increased enough to account for decrease in direct supervision	0	0	0	0	0	None of the above	I feel neither more prepared or less prepared to practice independently after graduation	0	0	0	0	0	0	My career choices have not changed	Slightly less teaching time on clinical rounds	Slightly fewer didactic conferences	No change in protected time for education	#NULL!	#NULL!	#NULL!	#NULL!		0	One or more of my co-residents have been diagnosed with COVID-19	One or more of my co-workers (not co-residents/fellows) have been diagnosed with COVID-19	0	0	0	0	0	4	0	0	0	0
	1040	Smartphone	completed	22:33:03	2021-03-14	2021-03-14	22:39:27	Northeast	41+	3 months	Not rotated on a unit for COVID-19 patients	I haven't served in these roles	Not changed	#NULL!	#NULL!	#NULL!	#NULL!	#NULL!	#NULL!	#NULL!	I feel somewhat less prepared to practice independently after graduation	0	0	0	0	0	0	My career choices have not changed	No change in teaching time on clinical rounds	Slightly fewer didactic conferences	Significantly less protected time for education	Our program leadership (PD, APDs) have held meetings to discuss changes in our education	Our program leadership and/or chiefs have shared resources for our education	Our chief residents have created new resources to improve our education	0		0	0	One or more of my co-workers (not co-residents/fellows) have been diagnosed with COVID-19	0	0	0	One or more members of my community (neighborhood, religious groups, etc.) have been diagnosed with COVID-19	0	#NULL!	0	0	0	0
	1043	Web: Snap WebHost	completed	00:33:45	2021-03-20	2021-04-20	04:02:23	Northeast	25-30	4 months	3 months	I haven't served in these roles	Not changed	#NULL!	#NULL!	#NULL!	#NULL!	#NULL!	#NULL!	#NULL!	I feel somewhat more prepared to practice independently after graduation	0	I am less likely to choose any subspecialty training	0	0	0	0	0	Significantly less teaching time on clinical rounds	No change in didactic conference frequency	Significantly less protected time for education	Our program leadership (PD, APDs) have held meetings to discuss changes in our education	0	0	0		I have been diagnosed with COVID-19	One or more of my co-residents have been diagnosed with COVID-19	0	0	One or more members of my immediate family have been diagnosed with COVID-19	0	0	0	3	0	0	0	0
	1058	Web: Snap WebHost	completed	00:46:49	2021-05-17	2021-05-17	00:57:19	Northeast	41+	10 months	2 months	I haven't served in these roles	Not changed	#NULL!	#NULL!	#NULL!	#NULL!	#NULL!	#NULL!	#NULL!	I feel neither more prepared or less prepared to practice independently after graduation	Schedule changes during COVID led me to miss out on training in a future specialty I was considering	0	0	0	0	0	0	Significantly less teaching time on clinical rounds	No change in didactic conference frequency	No change in protected time for education	#NULL!	#NULL!	#NULL!	#NULL!		0	One or more of my co-residents have been diagnosed with COVID-19	0	0	0	0	0	0	More than 10	0	0	0	0
	1063	Smartphone	completed	02:49:17	2021-04-11	2021-04-11	02:56:56	Northeast	36-40	Has not been disrupted	1 month	I haven't served in these roles	Not changed	#NULL!	#NULL!	#NULL!	#NULL!	#NULL!	#NULL!	#NULL!	I feel somewhat more prepared to practice independently after graduation	0	0	0	0	0	0	My career choices have not changed	Slightly less teaching time on clinical rounds	Slightly fewer didactic conferences	Slightly less protected time for education	Our program leadership (PD, APDs) have held meetings to discuss changes in our education	0	0	0		0	One or more of my co-residents have been diagnosed with COVID-19	0	0	0	0	0	0	4	0	0	0	0
	1069	Smartphone	completed	14:00:55	2021-04-11	2021-04-11	14:05:47	Northeast	31-35	Has not been disrupted	Not rotated on a unit for COVID-19 patients	I haven't served in these roles	Not changed	#NULL!	#NULL!	#NULL!	#NULL!	#NULL!	#NULL!	#NULL!	I feel significantly more prepared to practice independently after graduation	0	0	0	I am more likely to choose a subspecialty, other than hospital medicine or pulmonology	0	I am more likely to choose pulmonology for subspecialty training	0	No change in teaching time on clinical rounds	No change in didactic conference frequency	No change in protected time for education	#NULL!	#NULL!	#NULL!	#NULL!		I have been diagnosed with COVID-19	0	0	0	0	0	0	0	#NULL!	I have been hospitalized due to COVID-19	0	0	0
	1072	Smartphone	completed	01:09:01	2021-03-13	2021-03-13	01:16:46	Northeast	25-30	Since the beginning of the pandemic	9 months	I haven't served in these roles	Slightly decreased	It has increased but doesn't make up for the loss of direct supervision	0	0	0	0	0	None of the above	I feel somewhat less prepared to practice independently after graduation	0	0	0	0	0	I am more likely to choose pulmonology for subspecialty training	0	Slightly less teaching time on clinical rounds	No change in didactic conference frequency	No change in protected time for education	#NULL!	#NULL!	#NULL!	#NULL!		0	One or more of my co-residents have been diagnosed with COVID-19	0	0	0	One or more members of my extended family have been diagnosed with COVID-19	0	0	5	0	0	0	0
	1090	Smartphone	completed	01:16:40	2021-03-20	2021-05-22	12:57:15	Northeast	31-35	Has not been disrupted	The entire pandemic	I haven't served in these roles	Slightly decreased	It has not increased or decreased	0	0	0	0	0	None of the above	I feel neither more prepared or less prepared to practice independently after graduation	Schedule changes during COVID led me to miss out on training in a future specialty I was considering	0	0	0	0	0	0	Slightly less teaching time on clinical rounds	Significantly fewer didactic conferences	Slightly less protected time for education	0	Our program leadership and/or chiefs have shared resources for our education	0	0		I have been diagnosed with COVID-19	0	0	0	0	0	0	0	#NULL!	0	0	One or more of my co-workers (not co-residents/fellows) have been hospitalized due to COVID-19	0
	1091	Smartphone	completed	03:10:30	2021-03-13	2021-03-13	03:20:10	Northeast	25-30	Since the beginning of the pandemic	The entire pandemic	The entire pandemic	Not changed	#NULL!	#NULL!	#NULL!	#NULL!	#NULL!	#NULL!	#NULL!	I feel significantly less prepared to practice independently after graduation	Schedule changes during COVID led me to miss out on training in a future specialty I was considering	0	0	0	0	0	0	Slightly less teaching time on clinical rounds	Significantly fewer didactic conferences	No change in protected time for education	#NULL!	#NULL!	#NULL!	#NULL!		0	One or more of my co-residents have been diagnosed with COVID-19	One or more of my co-workers (not co-residents/fellows) have been diagnosed with COVID-19	One or more of my program leaders (chiefs, APDs, PDs) have been diagnosed with COVID-19	0	0	One or more members of my community (neighborhood, religious groups, etc.) have been diagnosed with COVID-19	0	2	0	0	0	0
	1092	Web: Snap WebHost	completed	02:01:43	2021-04-11	2021-04-11	02:05:24	Northeast	25-30	Has not been disrupted	1 month	I haven't served in these roles	Not changed	#NULL!	#NULL!	#NULL!	#NULL!	#NULL!	#NULL!	#NULL!	I feel neither more prepared or less prepared to practice independently after graduation	0	0	0	0	0	0	My career choices have not changed	Slightly less teaching time on clinical rounds	Slightly more didactic conferences	No change in protected time for education	#NULL!	#NULL!	#NULL!	#NULL!		0	One or more of my co-residents have been diagnosed with COVID-19	0	0	0	0	0	0	3	0	0	0	0
	1116	Smartphone	completed	02:57:56	2021-05-22	2021-05-22	03:15:33	Northeast	25-30	4 months	1 month	I haven't served in these roles	Not changed	#NULL!	#NULL!	#NULL!	#NULL!	#NULL!	#NULL!	#NULL!	I feel somewhat more prepared to practice independently after graduation	0	0	0	0	0	0	My career choices have not changed	Slightly less teaching time on clinical rounds	Slightly more didactic conferences	No change in protected time for education	#NULL!	#NULL!	#NULL!	#NULL!		0	One or more of my co-residents have been diagnosed with COVID-19	One or more of my co-workers (not co-residents/fellows) have been diagnosed with COVID-19	0	One or more members of my immediate family have been diagnosed with COVID-19	One or more members of my extended family have been diagnosed with COVID-19	One or more members of my community (neighborhood, religious groups, etc.) have been diagnosed with COVID-19	0	7	0	0	0	0
	1117	Web: Snap WebHost	completed	16:51:46	2021-04-29	2021-04-29	16:55:58	Northeast	25-30	5 months	5 months	I haven't served in these roles	Slightly decreased	It has increased enough to account for decrease in direct supervision	0	0	0	Led to myself or colleagues breaking duty hours	Increased my level of burnout	0	I feel somewhat more prepared to practice independently after graduation	Schedule changes during COVID led me to miss out on training in a future specialty I was considering	0	0	I am more likely to choose a subspecialty, other than hospital medicine or pulmonology	0	0	0	Significantly less teaching time on clinical rounds	Slightly fewer didactic conferences	No change in protected time for education	#NULL!	#NULL!	#NULL!	#NULL!		0	One or more of my co-residents have been diagnosed with COVID-19	0	0	0	One or more members of my extended family have been diagnosed with COVID-19	One or more members of my community (neighborhood, religious groups, etc.) have been diagnosed with COVID-19	0	10	0	0	0	0
	1177	Web: Snap WebHost	completed	19:02:15	2021-04-13	2021-04-13	19:10:15	Northeast	25-30	3 months	More than one year	I haven't served in these roles	Not changed	#NULL!	#NULL!	#NULL!	#NULL!	#NULL!	#NULL!	#NULL!	I feel somewhat less prepared to practice independently after graduation	0	0	0	0	0	0	My career choices have not changed	Slightly less teaching time on clinical rounds	Significantly fewer didactic conferences	Significantly less protected time for education	Our program leadership (PD, APDs) have held meetings to discuss changes in our education	Our program leadership and/or chiefs have shared resources for our education	Our chief residents have created new resources to improve our education	0		0	One or more of my co-residents have been diagnosed with COVID-19	One or more of my co-workers (not co-residents/fellows) have been diagnosed with COVID-19	One or more of my program leaders (chiefs, APDs, PDs) have been diagnosed with COVID-19	One or more members of my immediate family have been diagnosed with COVID-19	One or more members of my extended family have been diagnosed with COVID-19	One or more members of my community (neighborhood, religious groups, etc.) have been diagnosed with COVID-19	0	More than 10	0	One or more of my co-residents have been hospitalized due to COVID-19	One or more of my co-workers (not co-residents/fellows) have been hospitalized due to COVID-19	0
	1241	Web: Snap WebHost	completed	16:36:06	2021-03-13	2021-03-13	16:40:24	Northeast	25-30	3 months	4 months	I haven't served in these roles	Not changed	#NULL!	#NULL!	#NULL!	#NULL!	#NULL!	#NULL!	#NULL!	I feel neither more prepared or less prepared to practice independently after graduation	0	0	0	0	0	0	My career choices have not changed	Significantly less teaching time on clinical rounds	Significantly fewer didactic conferences	Significantly less protected time for education	Our program leadership (PD, APDs) have held meetings to discuss changes in our education	Our program leadership and/or chiefs have shared resources for our education	0	0		0	One or more of my co-residents have been diagnosed with COVID-19	0	0	0	0	0	0	3	0	0	0	0
	1268	Smartphone	completed	06:52:26	2021-04-11	2021-04-11	06:56:51	Northeast	25-30	Since the beginning of the pandemic	The entire pandemic	I haven't served in these roles	Slightly decreased	It has not increased or decreased	0	0	0	0	Increased my level of burnout	0	I feel neither more prepared or less prepared to practice independently after graduation	0	0	0	0	0	0	My career choices have not changed	Significantly less teaching time on clinical rounds	Slightly fewer didactic conferences	Slightly less protected time for education	Our program leadership (PD, APDs) have held meetings to discuss changes in our education	0	0	0		0	One or more of my co-residents have been diagnosed with COVID-19	0	One or more of my program leaders (chiefs, APDs, PDs) have been diagnosed with COVID-19	0	One or more members of my extended family have been diagnosed with COVID-19	0	0	More than 10	0	One or more of my co-residents have been hospitalized due to COVID-19	0	0
	1274	Web: Snap WebHost	completed	07:34:52	2021-05-12	2021-05-12	07:51:14	Northeast	31-35	10 months	6 months	I haven't served in these roles	Not changed	#NULL!	#NULL!	#NULL!	#NULL!	#NULL!	#NULL!	#NULL!	I feel somewhat more prepared to practice independently after graduation	0	I am less likely to choose any subspecialty training	0	0	I am more likely to choose hospital medicine	0	0	Slightly less teaching time on clinical rounds	Significantly fewer didactic conferences	Slightly less protected time for education	Our program leadership (PD, APDs) have held meetings to discuss changes in our education	Our program leadership and/or chiefs have shared resources for our education	0	0		0	One or more of my co-residents have been diagnosed with COVID-19	One or more of my co-workers (not co-residents/fellows) have been diagnosed with COVID-19	One or more of my program leaders (chiefs, APDs, PDs) have been diagnosed with COVID-19	One or more members of my immediate family have been diagnosed with COVID-19	One or more members of my extended family have been diagnosed with COVID-19	One or more members of my community (neighborhood, religious groups, etc.) have been diagnosed with COVID-19	0	5	0	0	One or more of my co-workers (not co-residents/fellows) have been hospitalized due to COVID-19	One or more of my program leaders (chiefs, APDs, PDs) have been hospitalized due to COVID-19
	1287	Web: Snap WebHost	completed	12:50:58	2021-03-13	2021-03-13	14:46:47	Northeast	25-30	Since the beginning of the pandemic	1 year	I haven't served in these roles	Not changed	#NULL!	#NULL!	#NULL!	#NULL!	#NULL!	#NULL!	#NULL!	I feel somewhat more prepared to practice independently after graduation	0	0	0	I am more likely to choose a subspecialty, other than hospital medicine or pulmonology	0	I am more likely to choose pulmonology for subspecialty training	0	No change in teaching time on clinical rounds	Slightly fewer didactic conferences	Significantly less protected time for education	Our program leadership (PD, APDs) have held meetings to discuss changes in our education	Our program leadership and/or chiefs have shared resources for our education	Our chief residents have created new resources to improve our education	0		0	One or more of my co-residents have been diagnosed with COVID-19	0	0	One or more members of my immediate family have been diagnosed with COVID-19	One or more members of my extended family have been diagnosed with COVID-19	One or more members of my community (neighborhood, religious groups, etc.) have been diagnosed with COVID-19	0	5	0	0	One or more of my co-workers (not co-residents/fellows) have been hospitalized due to COVID-19	0
	1313	Web: Snap WebHost	completed	06:56:48	2021-05-12	2021-05-12	06:58:38	Northeast	25-30	5 months	5 months	4 months	Slightly decreased	It has increased but doesn't make up for the loss of direct supervision	0	0	Led to harm for patients	0	0	0	I feel neither more prepared or less prepared to practice independently after graduation	0	I am less likely to choose any subspecialty training	0	0	0	0	0	Slightly less teaching time on clinical rounds	Slightly fewer didactic conferences	No change in protected time for education	#NULL!	#NULL!	#NULL!	#NULL!		0	0	One or more of my co-workers (not co-residents/fellows) have been diagnosed with COVID-19	0	0	0	0	0	#NULL!	0	0	0	0
	1323	Web: Snap WebHost	completed	15:32:49	2021-04-28	2021-04-28	15:43:07	Northeast	25-30	Since the beginning of the pandemic	3 months	I haven't served in these roles	Slightly decreased	It has not increased or decreased	0	0	0	0	Increased my level of burnout	0	I feel significantly more prepared to practice independently after graduation	0	0	0	0	0	0	My career choices have not changed	Significantly less teaching time on clinical rounds	Slightly fewer didactic conferences	Slightly less protected time for education	Our program leadership (PD, APDs) have held meetings to discuss changes in our education	0	Our chief residents have created new resources to improve our education	0		0	One or more of my co-residents have been diagnosed with COVID-19	0	0	0	0	0	0	5	0	0	0	0
	1325	Web: Snap WebHost	completed	21:21:25	2021-05-22	2021-05-22	21:28:52	Northeast	31-35	Has not been disrupted	5 months	I haven't served in these roles	Slightly decreased	It has not increased or decreased	0	0	0	0	0	None of the above	I feel neither more prepared or less prepared to practice independently after graduation	0	0	0	I am more likely to choose a subspecialty, other than hospital medicine or pulmonology	0	0	0	No change in teaching time on clinical rounds	Slightly more didactic conferences	Slightly less protected time for education	Our program leadership (PD, APDs) have held meetings to discuss changes in our education	0	0	0		0	One or more of my co-residents have been diagnosed with COVID-19	0	0	0	0	0	0	3	0	0	0	0
	1331	Web: Snap WebHost	completed	16:03:21	2021-03-20	2021-03-20	16:17:31	Northeast	25-30	7 months	3 months	I haven't served in these roles	Not changed	#NULL!	#NULL!	#NULL!	#NULL!	#NULL!	#NULL!	#NULL!	I feel significantly less prepared to practice independently after graduation	Schedule changes during COVID led me to miss out on training in a future specialty I was considering	0	0	0	0	0	0	No change in teaching time on clinical rounds	No change in didactic conference frequency	No change in protected time for education	#NULL!	#NULL!	#NULL!	#NULL!		0	One or more of my co-residents have been diagnosed with COVID-19	0	0	0	One or more members of my extended family have been diagnosed with COVID-19	One or more members of my community (neighborhood, religious groups, etc.) have been diagnosed with COVID-19	0	7	0	0	One or more of my co-workers (not co-residents/fellows) have been hospitalized due to COVID-19	0
	1334	Smartphone	completed	16:20:36	2021-03-20	2021-03-20	16:26:27	Northeast	25-30	1 year	The entire pandemic	I haven't served in these roles	Significantly decreased	It has not increased or decreased	0	Led to near misses	0	0	0	0	I feel neither more prepared or less prepared to practice independently after graduation	Schedule changes during COVID led me to miss out on training in a future specialty I was considering	0	I am less likely to remain in clinical medicine	I am more likely to choose a subspecialty, other than hospital medicine or pulmonology	0	0	0	Significantly less teaching time on clinical rounds	Significantly fewer didactic conferences	Significantly less protected time for education	Our program leadership (PD, APDs) have held meetings to discuss changes in our education	Our program leadership and/or chiefs have shared resources for our education	0	0		0	One or more of my co-residents have been diagnosed with COVID-19	One or more of my co-workers (not co-residents/fellows) have been diagnosed with COVID-19	0	0	0	One or more members of my community (neighborhood, religious groups, etc.) have been diagnosed with COVID-19	0	More than 10	0	0	0	0
	1346	Web: Snap WebHost	completed	04:55:02	2021-03-21	2021-03-21	04:59:27	Northeast	31-35	6 months	2 months	I haven't served in these roles	Slightly decreased	It has not increased or decreased	0	0	0	0	0	None of the above	I feel somewhat more prepared to practice independently after graduation	0	0	0	0	0	0	My career choices have not changed	Slightly less teaching time on clinical rounds	No change in didactic conference frequency	Slightly less protected time for education	Our program leadership (PD, APDs) have held meetings to discuss changes in our education	0	0	0		0	One or more of my co-residents have been diagnosed with COVID-19	One or more of my co-workers (not co-residents/fellows) have been diagnosed with COVID-19	0	0	0	0	0	More than 10	0	0	0	0
	1348	Smartphone	completed	12:05:35	2021-03-20	2021-03-20	12:19:40	Northeast	31-35	6 months	4 months	I haven't served in these roles	Slightly decreased	It has not increased or decreased	0	0	0	0	0	None of the above	I feel neither more prepared or less prepared to practice independently after graduation	0	0	0	0	0	0	My career choices have not changed	No change in teaching time on clinical rounds	Significantly fewer didactic conferences	No change in protected time for education	#NULL!	#NULL!	#NULL!	#NULL!		0	One or more of my co-residents have been diagnosed with COVID-19	One or more of my co-workers (not co-residents/fellows) have been diagnosed with COVID-19	One or more of my program leaders (chiefs, APDs, PDs) have been diagnosed with COVID-19	0	One or more members of my extended family have been diagnosed with COVID-19	0	0	5	0	One or more of my co-residents have been hospitalized due to COVID-19	0	One or more of my program leaders (chiefs, APDs, PDs) have been hospitalized due to COVID-19
	1349	Smartphone	completed	12:36:48	2021-03-13	2021-03-13	12:43:59	Northeast	25-30	6 months	The entire pandemic	I haven't served in these roles	Not changed	#NULL!	#NULL!	#NULL!	#NULL!	#NULL!	#NULL!	#NULL!	I feel somewhat more prepared to practice independently after graduation	Schedule changes during COVID led me to miss out on training in a future specialty I was considering	0	0	0	0	0	0	Significantly less teaching time on clinical rounds	Significantly fewer didactic conferences	Significantly less protected time for education	Our program leadership (PD, APDs) have held meetings to discuss changes in our education	Our program leadership and/or chiefs have shared resources for our education	0	0		0	One or more of my co-residents have been diagnosed with COVID-19	0	0	0	0	0	0	5	0	0	0	0
	1366	Web: Snap WebHost	completed	06:55:41	2021-03-13	2021-03-13	07:03:05	Northeast	36-40	Since the beginning of the pandemic	7 months	I haven't served in these roles	Slightly decreased	It has not increased or decreased	0	0	0	0	Increased my level of burnout	0	I feel neither more prepared or less prepared to practice independently after graduation	Schedule changes during COVID led me to miss out on training in a future specialty I was considering	0	0	I am more likely to choose a subspecialty, other than hospital medicine or pulmonology	0	0	0	Significantly less teaching time on clinical rounds	Significantly fewer didactic conferences	Slightly less protected time for education	Our program leadership (PD, APDs) have held meetings to discuss changes in our education	0	0	0		0	One or more of my co-residents have been diagnosed with COVID-19	One or more of my co-workers (not co-residents/fellows) have been diagnosed with COVID-19	0	0	0	One or more members of my community (neighborhood, religious groups, etc.) have been diagnosed with COVID-19	0	8	0	0	0	0
	1385	Smartphone	completed	14:42:26	2021-03-15	2021-03-15	14:47:21	Northeast	25-30	3 months	2 months	I haven't served in these roles	Not changed	#NULL!	#NULL!	#NULL!	#NULL!	#NULL!	#NULL!	#NULL!	I feel somewhat more prepared to practice independently after graduation	Schedule changes during COVID led me to miss out on training in a future specialty I was considering	0	0	0	0	I am more likely to choose pulmonology for subspecialty training	0	No change in teaching time on clinical rounds	Slightly fewer didactic conferences	Slightly less protected time for education	Our program leadership (PD, APDs) have held meetings to discuss changes in our education	Our program leadership and/or chiefs have shared resources for our education	0	0		I have been diagnosed with COVID-19	One or more of my co-residents have been diagnosed with COVID-19	One or more of my co-workers (not co-residents/fellows) have been diagnosed with COVID-19	0	0	0	One or more members of my community (neighborhood, religious groups, etc.) have been diagnosed with COVID-19	0	More than 10	0	0	0	0
	1386	Web: Snap WebHost	completed	21:30:03	2021-04-12	2021-04-12	21:35:27	Northeast	31-35	Since the beginning of the pandemic	The entire pandemic	I haven't served in these roles	Not changed	#NULL!	#NULL!	#NULL!	#NULL!	#NULL!	#NULL!	#NULL!	I feel neither more prepared or less prepared to practice independently after graduation	0	0	0	0	0	0	My career choices have not changed	Slightly less teaching time on clinical rounds	Significantly fewer didactic conferences	Significantly less protected time for education	Our program leadership (PD, APDs) have held meetings to discuss changes in our education	Our program leadership and/or chiefs have shared resources for our education	0	0		0	One or more of my co-residents have been diagnosed with COVID-19	One or more of my co-workers (not co-residents/fellows) have been diagnosed with COVID-19	0	0	One or more members of my extended family have been diagnosed with COVID-19	One or more members of my community (neighborhood, religious groups, etc.) have been diagnosed with COVID-19	0	More than 10	0	0	0	0
	4	Smartphone	completed	18:57:05	2021-04-08	2021-04-13	15:01:17	South	36-40	1 month	Not rotated on a unit for COVID-19 patients	I haven't served in these roles	Slightly decreased	It has increased but doesn't make up for the loss of direct supervision	0	0	0	0	Increased my level of burnout	0	I feel somewhat less prepared to practice independently after graduation	Schedule changes during COVID led me to miss out on training in a future specialty I was considering	0	0	0	0	0	0	Slightly less teaching time on clinical rounds	Slightly fewer didactic conferences	Significantly less protected time for education	Our program leadership (PD, APDs) have held meetings to discuss changes in our education	Our program leadership and/or chiefs have shared resources for our education	0	0		0	One or more of my co-residents have been diagnosed with COVID-19	0	0	0	One or more members of my extended family have been diagnosed with COVID-19	0	0	1	0	0	0	0
	38	Smartphone	completed	07:27:02	2021-03-12	2021-03-12	07:32:34	South	36-40	More than one year	Not rotated on a unit for COVID-19 patients	I haven't served in these roles	Not changed	#NULL!	#NULL!	#NULL!	#NULL!	#NULL!	#NULL!	#NULL!	I feel neither more prepared or less prepared to practice independently after graduation	Schedule changes during COVID led me to miss out on training in a future specialty I was considering	I am less likely to choose any subspecialty training	0	0	0	0	0	Significantly less teaching time on clinical rounds	Significantly fewer didactic conferences	Significantly less protected time for education	0	Our program leadership and/or chiefs have shared resources for our education	0	0		0	One or more of my co-residents have been diagnosed with COVID-19	0	0	0	0	One or more members of my community (neighborhood, religious groups, etc.) have been diagnosed with COVID-19	0	5	0	0	0	0
	99	Smartphone	completed	03:54:00	2021-04-10	2021-04-10	04:06:48	South	41+	1 year	2 months	I haven't served in these roles	Not changed	#NULL!	#NULL!	#NULL!	#NULL!	#NULL!	#NULL!	#NULL!	I feel somewhat less prepared to practice independently after graduation	0	I am less likely to choose any subspecialty training	I am less likely to remain in clinical medicine	0	0	0	0	No change in teaching time on clinical rounds	No change in didactic conference frequency	No change in protected time for education	#NULL!	#NULL!	#NULL!	#NULL!		0	One or more of my co-residents have been diagnosed with COVID-19	One or more of my co-workers (not co-residents/fellows) have been diagnosed with COVID-19	One or more of my program leaders (chiefs, APDs, PDs) have been diagnosed with COVID-19	0	One or more members of my extended family have been diagnosed with COVID-19	One or more members of my community (neighborhood, religious groups, etc.) have been diagnosed with COVID-19	0	6	0	0	0	0
	131	Smartphone	completed	13:51:13	2021-04-08	2021-04-08	13:58:24	South	31-35	Has not been disrupted	2 months	I haven't served in these roles	Not changed	#NULL!	#NULL!	#NULL!	#NULL!	#NULL!	#NULL!	#NULL!	I feel neither more prepared or less prepared to practice independently after graduation	0	0	0	0	0	0	My career choices have not changed	No change in teaching time on clinical rounds	No change in didactic conference frequency	No change in protected time for education	#NULL!	#NULL!	#NULL!	#NULL!		0	One or more of my co-residents have been diagnosed with COVID-19	0	0	0	0	0	0	1	0	0	0	0
	135	Smartphone	completed	21:00:27	2021-04-08	2021-04-08	21:05:36	South	25-30	Has not been disrupted	1 month	I haven't served in these roles	Not changed	#NULL!	#NULL!	#NULL!	#NULL!	#NULL!	#NULL!	#NULL!	I feel neither more prepared or less prepared to practice independently after graduation	0	0	0	0	0	0	My career choices have not changed	Slightly less teaching time on clinical rounds	Slightly fewer didactic conferences	Slightly less protected time for education	0	Our program leadership and/or chiefs have shared resources for our education	0	0		0	One or more of my co-residents have been diagnosed with COVID-19	One or more of my co-workers (not co-residents/fellows) have been diagnosed with COVID-19	0	0	0	0	0	4	0	0	0	0
	139	Web: Snap WebHost	completed	01:21:03	2021-04-09	2021-04-09	01:27:59	South	25-30	2 months	3 months	I haven't served in these roles	Slightly decreased	It has not increased or decreased	Increased medical errors	Led to near misses	Led to harm for patients	0	Increased my level of burnout	0	I feel somewhat more prepared to practice independently after graduation	0	0	0	I am more likely to choose a subspecialty, other than hospital medicine or pulmonology	0	0	0	Slightly less teaching time on clinical rounds	Slightly fewer didactic conferences	Slightly less protected time for education	Our program leadership (PD, APDs) have held meetings to discuss changes in our education	Our program leadership and/or chiefs have shared resources for our education	Our chief residents have created new resources to improve our education	0		0	One or more of my co-residents have been diagnosed with COVID-19	One or more of my co-workers (not co-residents/fellows) have been diagnosed with COVID-19	0	0	0	0	0	5	0	0	0	0
	152	Smartphone	completed	05:10:37	2021-03-13	2021-03-13	05:17:04	South	25-30	4 months	1 month	I haven't served in these roles	Not changed	#NULL!	#NULL!	#NULL!	#NULL!	#NULL!	#NULL!	#NULL!	I feel neither more prepared or less prepared to practice independently after graduation	0	0	0	0	0	0	My career choices have not changed	Slightly less teaching time on clinical rounds	Slightly fewer didactic conferences	No change in protected time for education	#NULL!	#NULL!	#NULL!	#NULL!		0	One or more of my co-residents have been diagnosed with COVID-19	One or more of my co-workers (not co-residents/fellows) have been diagnosed with COVID-19	0	0	One or more members of my extended family have been diagnosed with COVID-19	One or more members of my community (neighborhood, religious groups, etc.) have been diagnosed with COVID-19	0	7	0	0	0	0
	158	Smartphone	completed	12:32:45	2021-03-12	2021-03-12	12:38:42	South	31-35	Since the beginning of the pandemic	4 months	I haven't served in these roles	Slightly decreased	It has increased enough to account for decrease in direct supervision	Increased medical errors	Led to near misses	0	Led to myself or colleagues breaking duty hours	0	0	I feel somewhat less prepared to practice independently after graduation	0	0	I am less likely to remain in clinical medicine	I am more likely to choose a subspecialty, other than hospital medicine or pulmonology	0	0	0	Significantly less teaching time on clinical rounds	Slightly fewer didactic conferences	Significantly less protected time for education	Our program leadership (PD, APDs) have held meetings to discuss changes in our education	0	0	0		0	One or more of my co-residents have been diagnosed with COVID-19	One or more of my co-workers (not co-residents/fellows) have been diagnosed with COVID-19	0	0	One or more members of my extended family have been diagnosed with COVID-19	One or more members of my community (neighborhood, religious groups, etc.) have been diagnosed with COVID-19	0	More than 10	0	One or more of my co-residents have been hospitalized due to COVID-19	One or more of my co-workers (not co-residents/fellows) have been hospitalized due to COVID-19	0
	163	Smartphone	completed	18:21:55	2021-04-08	2021-04-08	18:28:47	South	25-30	2 months	More than one year	I haven't served in these roles	Not changed	#NULL!	#NULL!	#NULL!	#NULL!	#NULL!	#NULL!	#NULL!	I feel significantly more prepared to practice independently after graduation	0	0	0	0	I am more likely to choose hospital medicine	0	0	Slightly less teaching time on clinical rounds	Slightly fewer didactic conferences	No change in protected time for education	#NULL!	#NULL!	#NULL!	#NULL!		0	One or more of my co-residents have been diagnosed with COVID-19	One or more of my co-workers (not co-residents/fellows) have been diagnosed with COVID-19	One or more of my program leaders (chiefs, APDs, PDs) have been diagnosed with COVID-19	0	One or more members of my extended family have been diagnosed with COVID-19	One or more members of my community (neighborhood, religious groups, etc.) have been diagnosed with COVID-19	0	More than 10	0	One or more of my co-residents have been hospitalized due to COVID-19	One or more of my co-workers (not co-residents/fellows) have been hospitalized due to COVID-19	0
	174	Web: Snap WebHost	completed	05:28:24	2021-04-12	2021-04-12	05:56:41	South	41+	1 month	6 months	I haven't served in these roles	Not changed	#NULL!	#NULL!	#NULL!	#NULL!	#NULL!	#NULL!	#NULL!	I feel neither more prepared or less prepared to practice independently after graduation	0	0	0	0	0	0	My career choices have not changed	Slightly less teaching time on clinical rounds	Slightly fewer didactic conferences	No change in protected time for education	#NULL!	#NULL!	#NULL!	#NULL!		I have been diagnosed with COVID-19	One or more of my co-residents have been diagnosed with COVID-19	One or more of my co-workers (not co-residents/fellows) have been diagnosed with COVID-19	One or more of my program leaders (chiefs, APDs, PDs) have been diagnosed with COVID-19	0	0	One or more members of my community (neighborhood, religious groups, etc.) have been diagnosed with COVID-19	0	6	0	0	0	0
	176	Web: Snap WebHost	completed	23:40:38	2021-04-23	2021-04-23	23:49:51	South	25-30	2 months	1 month	I haven't served in these roles	Slightly decreased	It has not increased or decreased	0	0	0	0	Increased my level of burnout	0	I feel somewhat more prepared to practice independently after graduation	0	0	I am less likely to remain in clinical medicine	0	I am more likely to choose hospital medicine	0	0	Significantly less teaching time on clinical rounds	Significantly fewer didactic conferences	Slightly less protected time for education	0	Our program leadership and/or chiefs have shared resources for our education	Our chief residents have created new resources to improve our education	0		0	One or more of my co-residents have been diagnosed with COVID-19	One or more of my co-workers (not co-residents/fellows) have been diagnosed with COVID-19	0	One or more members of my immediate family have been diagnosed with COVID-19	One or more members of my extended family have been diagnosed with COVID-19	One or more members of my community (neighborhood, religious groups, etc.) have been diagnosed with COVID-19	0	More than 10	0	0	0	0
	177	Smartphone	completed	12:36:18	2021-04-08	2021-04-08	12:44:07	South	25-30	2 months	1 month	I haven't served in these roles	Slightly decreased	It has not increased or decreased	0	0	0	0	0	None of the above	I feel somewhat more prepared to practice independently after graduation	0	0	0	I am more likely to choose a subspecialty, other than hospital medicine or pulmonology	0	0	0	Slightly less teaching time on clinical rounds	Slightly fewer didactic conferences	Slightly less protected time for education	Our program leadership (PD, APDs) have held meetings to discuss changes in our education	Our program leadership and/or chiefs have shared resources for our education	Our chief residents have created new resources to improve our education	0		0	One or more of my co-residents have been diagnosed with COVID-19	One or more of my co-workers (not co-residents/fellows) have been diagnosed with COVID-19	0	One or more members of my immediate family have been diagnosed with COVID-19	One or more members of my extended family have been diagnosed with COVID-19	0	0	8	0	One or more of my co-residents have been hospitalized due to COVID-19	One or more of my co-workers (not co-residents/fellows) have been hospitalized due to COVID-19	0
	197	Web: Snap WebHost	completed	21:05:30	2021-04-26	2021-04-26	21:10:30	South	25-30	2 months	4 months	I haven't served in these roles	Not changed	#NULL!	#NULL!	#NULL!	#NULL!	#NULL!	#NULL!	#NULL!	I feel neither more prepared or less prepared to practice independently after graduation	0	0	0	I am more likely to choose a subspecialty, other than hospital medicine or pulmonology	0	0	0	Slightly less teaching time on clinical rounds	Slightly fewer didactic conferences	No change in protected time for education	#NULL!	#NULL!	#NULL!	#NULL!		0	One or more of my co-residents have been diagnosed with COVID-19	One or more of my co-workers (not co-residents/fellows) have been diagnosed with COVID-19	0	0	0	One or more members of my community (neighborhood, religious groups, etc.) have been diagnosed with COVID-19	0	2	0	0	0	0
	198	Smartphone	completed	12:02:53	2021-03-12	2021-03-12	12:07:16	South	25-30	10 months	6 months	I haven't served in these roles	Not changed	#NULL!	#NULL!	#NULL!	#NULL!	#NULL!	#NULL!	#NULL!	I feel somewhat more prepared to practice independently after graduation	0	0	0	0	0	0	My career choices have not changed	No change in teaching time on clinical rounds	Slightly fewer didactic conferences	Slightly less protected time for education	Our program leadership (PD, APDs) have held meetings to discuss changes in our education	Our program leadership and/or chiefs have shared resources for our education	Our chief residents have created new resources to improve our education	0		I have been diagnosed with COVID-19	One or more of my co-residents have been diagnosed with COVID-19	One or more of my co-workers (not co-residents/fellows) have been diagnosed with COVID-19	One or more of my program leaders (chiefs, APDs, PDs) have been diagnosed with COVID-19	0	0	One or more members of my community (neighborhood, religious groups, etc.) have been diagnosed with COVID-19	0	More than 10	0	0	0	0
	200	Web: Snap WebHost	completed	19:52:13	2021-03-12	2021-03-12	19:57:01	South	25-30	Since the beginning of the pandemic	1 month	I haven't served in these roles	Significantly decreased	It has increased but doesn't make up for the loss of direct supervision	Increased medical errors	Led to near misses	0	Led to myself or colleagues breaking duty hours	Increased my level of burnout	0	I feel somewhat less prepared to practice independently after graduation	0	0	0	I am more likely to choose a subspecialty, other than hospital medicine or pulmonology	0	0	0	Significantly less teaching time on clinical rounds	Slightly fewer didactic conferences	Significantly less protected time for education	Our program leadership (PD, APDs) have held meetings to discuss changes in our education	0	0	0		0	One or more of my co-residents have been diagnosed with COVID-19	0	0	0	0	0	0	More than 10	0	0	0	0
	209	Web: Snap WebHost	completed	00:35:28	2021-03-16	2021-03-16	00:39:05	South	25-30	4 months	The entire pandemic	I haven't served in these roles	Not changed	#NULL!	#NULL!	#NULL!	#NULL!	#NULL!	#NULL!	#NULL!	I feel somewhat more prepared to practice independently after graduation	0	0	0	0	0	0	My career choices have not changed	No change in teaching time on clinical rounds	No change in didactic conference frequency	No change in protected time for education	#NULL!	#NULL!	#NULL!	#NULL!		0	One or more of my co-residents have been diagnosed with COVID-19	One or more of my co-workers (not co-residents/fellows) have been diagnosed with COVID-19	0	0	0	0	0	More than 10	0	0	0	0
	214	Web: Snap WebHost	completed	18:55:24	2021-04-08	2021-04-08	18:59:32	South	25-30	4 months	3 months	I haven't served in these roles	Not changed	#NULL!	#NULL!	#NULL!	#NULL!	#NULL!	#NULL!	#NULL!	I feel somewhat more prepared to practice independently after graduation	0	0	0	0	0	0	My career choices have not changed	Slightly less teaching time on clinical rounds	Slightly fewer didactic conferences	Slightly less protected time for education	Our program leadership (PD, APDs) have held meetings to discuss changes in our education	0	0	0		0	One or more of my co-residents have been diagnosed with COVID-19	One or more of my co-workers (not co-residents/fellows) have been diagnosed with COVID-19	0	0	One or more members of my extended family have been diagnosed with COVID-19	One or more members of my community (neighborhood, religious groups, etc.) have been diagnosed with COVID-19	0	2	0	0	0	0
	216	Smartphone	completed	23:11:23	2021-04-08	2021-05-11	16:50:12	South	25-30	1 month	Not rotated on a unit for COVID-19 patients	I haven't served in these roles	Not changed	#NULL!	#NULL!	#NULL!	#NULL!	#NULL!	#NULL!	#NULL!	I feel neither more prepared or less prepared to practice independently after graduation	0	0	0	0	0	0	My career choices have not changed	No change in teaching time on clinical rounds	Slightly fewer didactic conferences	No change in protected time for education	#NULL!	#NULL!	#NULL!	#NULL!		0	One or more of my co-residents have been diagnosed with COVID-19	0	0	0	0	0	0	1	0	One or more of my co-residents have been hospitalized due to COVID-19	0	0
	224	Tablet	completed	08:06:58	2021-05-21	2021-05-21	08:17:30	South	41+	Since the beginning of the pandemic	More than one year	I haven't served in these roles	Slightly decreased	It has increased enough to account for decrease in direct supervision	0	0	0	0	Increased my level of burnout	0	I feel neither more prepared or less prepared to practice independently after graduation	0	0	0	0	0	0	My career choices have not changed	Significantly less teaching time on clinical rounds	Significantly fewer didactic conferences	Slightly less protected time for education	Our program leadership (PD, APDs) have held meetings to discuss changes in our education	0	0	0		0	One or more of my co-residents have been diagnosed with COVID-19	One or more of my co-workers (not co-residents/fellows) have been diagnosed with COVID-19	0	0	One or more members of my extended family have been diagnosed with COVID-19	One or more members of my community (neighborhood, religious groups, etc.) have been diagnosed with COVID-19	0	9	0	0	One or more of my co-workers (not co-residents/fellows) have been hospitalized due to COVID-19	0
	229	Smartphone	completed	13:16:28	2021-04-08	2021-04-08	13:20:12	South	31-35	Has not been disrupted	Not rotated on a unit for COVID-19 patients	I haven't served in these roles	Not changed	#NULL!	#NULL!	#NULL!	#NULL!	#NULL!	#NULL!	#NULL!	I feel neither more prepared or less prepared to practice independently after graduation	0	0	I am less likely to remain in clinical medicine	0	0	0	0	Slightly less teaching time on clinical rounds	Significantly fewer didactic conferences	No change in protected time for education	#NULL!	#NULL!	#NULL!	#NULL!		0	One or more of my co-residents have been diagnosed with COVID-19	One or more of my co-workers (not co-residents/fellows) have been diagnosed with COVID-19	0	0	One or more members of my extended family have been diagnosed with COVID-19	0	0	5	0	0	0	0
	245	Smartphone	completed	11:10:50	2021-03-19	2021-03-19	11:26:40	South	31-35	1 month	2 months	I haven't served in these roles	Not changed	#NULL!	#NULL!	#NULL!	#NULL!	#NULL!	#NULL!	#NULL!	I feel somewhat less prepared to practice independently after graduation	0	I am less likely to choose any subspecialty training	0	0	0	0	0	Slightly less teaching time on clinical rounds	Slightly fewer didactic conferences	No change in protected time for education	#NULL!	#NULL!	#NULL!	#NULL!		0	One or more of my co-residents have been diagnosed with COVID-19	One or more of my co-workers (not co-residents/fellows) have been diagnosed with COVID-19	One or more of my program leaders (chiefs, APDs, PDs) have been diagnosed with COVID-19	0	One or more members of my extended family have been diagnosed with COVID-19	0	0	3	0	0	0	0
	260	Web: Snap WebHost	completed	14:41:21	2021-03-19	2021-03-19	14:52:46	South	31-35	Has not been disrupted	Not rotated on a unit for COVID-19 patients	I haven't served in these roles	Not changed	#NULL!	#NULL!	#NULL!	#NULL!	#NULL!	#NULL!	#NULL!	I feel somewhat more prepared to practice independently after graduation	0	0	0	0	0	0	My career choices have not changed	Slightly less teaching time on clinical rounds	Slightly fewer didactic conferences	No change in protected time for education	#NULL!	#NULL!	#NULL!	#NULL!		0	One or more of my co-residents have been diagnosed with COVID-19	0	One or more of my program leaders (chiefs, APDs, PDs) have been diagnosed with COVID-19	0	One or more members of my extended family have been diagnosed with COVID-19	0	0	3	0	0	0	0
	275	Web: Snap WebHost	completed	12:59:42	2021-03-19	2021-03-19	13:05:56	South	25-30	5 months	1 month	I haven't served in these roles	Not changed	#NULL!	#NULL!	#NULL!	#NULL!	#NULL!	#NULL!	#NULL!	I feel neither more prepared or less prepared to practice independently after graduation	0	0	0	0	0	0	My career choices have not changed	Slightly less teaching time on clinical rounds	Slightly fewer didactic conferences	No change in protected time for education	#NULL!	#NULL!	#NULL!	#NULL!		0	One or more of my co-residents have been diagnosed with COVID-19	One or more of my co-workers (not co-residents/fellows) have been diagnosed with COVID-19	0	0	One or more members of my extended family have been diagnosed with COVID-19	0	0	More than 10	0	0	0	0
	350	Web: Snap WebHost	completed	00:53:21	2021-04-09	2021-04-09	00:58:45	South	25-30	6 months	1 month	I haven't served in these roles	Slightly decreased	It has not increased or decreased	0	0	0	0	Increased my level of burnout	0	I feel neither more prepared or less prepared to practice independently after graduation	0	0	0	0	0	0	My career choices have not changed	No change in teaching time on clinical rounds	Slightly fewer didactic conferences	No change in protected time for education	#NULL!	#NULL!	#NULL!	#NULL!		0	One or more of my co-residents have been diagnosed with COVID-19	One or more of my co-workers (not co-residents/fellows) have been diagnosed with COVID-19	0	0	0	One or more members of my community (neighborhood, religious groups, etc.) have been diagnosed with COVID-19	0	More than 10	0	0	0	0
	380	Web: Snap WebHost	completed	15:00:19	2021-04-08	2021-04-08	15:06:16	South	31-35	Has not been disrupted	1 month	I haven't served in these roles	Slightly decreased	It has not increased or decreased	0	0	0	0	0	None of the above	I feel somewhat less prepared to practice independently after graduation	0	0	0	0	0	0	My career choices have not changed	Significantly less teaching time on clinical rounds	Slightly fewer didactic conferences	Slightly less protected time for education	0	Our program leadership and/or chiefs have shared resources for our education	Our chief residents have created new resources to improve our education	0		0	One or more of my co-residents have been diagnosed with COVID-19	One or more of my co-workers (not co-residents/fellows) have been diagnosed with COVID-19	0	0	0	0	0	More than 10	0	0	0	0
	386	Smartphone	completed	17:01:24	2021-04-09	2021-04-09	17:25:50	South	36-40	Since the beginning of the pandemic	The entire pandemic	I haven't served in these roles	Not changed	#NULL!	#NULL!	#NULL!	#NULL!	#NULL!	#NULL!	#NULL!	I feel neither more prepared or less prepared to practice independently after graduation	0	0	0	0	0	0	My career choices have not changed	Slightly less teaching time on clinical rounds	Slightly fewer didactic conferences	Significantly less protected time for education	0	Our program leadership and/or chiefs have shared resources for our education	0	0		0	One or more of my co-residents have been diagnosed with COVID-19	One or more of my co-workers (not co-residents/fellows) have been diagnosed with COVID-19	One or more of my program leaders (chiefs, APDs, PDs) have been diagnosed with COVID-19	0	One or more members of my extended family have been diagnosed with COVID-19	0	0	4	0	0	0	0
	397	Smartphone	completed	13:55:12	2021-03-12	2021-03-12	14:02:17	South	25-30	1 month	The entire pandemic	I haven't served in these roles	Significantly decreased	It has not increased or decreased	Increased medical errors	0	0	0	Increased my level of burnout	0	I feel neither more prepared or less prepared to practice independently after graduation	0	0	0	0	0	0	My career choices have not changed	Significantly less teaching time on clinical rounds	Significantly fewer didactic conferences	No change in protected time for education	#NULL!	#NULL!	#NULL!	#NULL!		0	One or more of my co-residents have been diagnosed with COVID-19	0	One or more of my program leaders (chiefs, APDs, PDs) have been diagnosed with COVID-19	One or more members of my immediate family have been diagnosed with COVID-19	0	0	0	6	0	0	0	0
	408	Smartphone	completed	15:19:54	2021-03-22	2021-03-22	15:31:31	South	25-30	8 months	More than one year	I haven't served in these roles	Not changed	#NULL!	#NULL!	#NULL!	#NULL!	#NULL!	#NULL!	#NULL!	I feel neither more prepared or less prepared to practice independently after graduation	Schedule changes during COVID led me to miss out on training in a future specialty I was considering	0	0	0	0	I am more likely to choose pulmonology for subspecialty training	0	Slightly less teaching time on clinical rounds	Significantly fewer didactic conferences	No change in protected time for education	#NULL!	#NULL!	#NULL!	#NULL!		0	One or more of my co-residents have been diagnosed with COVID-19	One or more of my co-workers (not co-residents/fellows) have been diagnosed with COVID-19	One or more of my program leaders (chiefs, APDs, PDs) have been diagnosed with COVID-19	0	One or more members of my extended family have been diagnosed with COVID-19	One or more members of my community (neighborhood, religious groups, etc.) have been diagnosed with COVID-19	0	3	0	0	0	0
	411	Web: Snap WebHost	completed	02:20:58	2021-05-21	2021-05-21	02:31:22	South	31-35	3 months	1 month	I haven't served in these roles	Slightly decreased	It has not increased or decreased	0	0	0	0	Increased my level of burnout	0	I feel somewhat more prepared to practice independently after graduation	Schedule changes during COVID led me to miss out on training in a future specialty I was considering	0	0	I am more likely to choose a subspecialty, other than hospital medicine or pulmonology	0	0	0	Slightly less teaching time on clinical rounds	Slightly fewer didactic conferences	No change in protected time for education	#NULL!	#NULL!	#NULL!	#NULL!		0	One or more of my co-residents have been diagnosed with COVID-19	0	0	0	0	0	0	2	0	0	0	0
	435	Web: Snap WebHost	completed	01:50:54	2021-05-26	2021-05-26	02:01:00	South	25-30	6 months	6 months	I haven't served in these roles	Not changed	#NULL!	#NULL!	#NULL!	#NULL!	#NULL!	#NULL!	#NULL!	I feel somewhat more prepared to practice independently after graduation	0	0	0	0	I am more likely to choose hospital medicine	0	0	No change in teaching time on clinical rounds	No change in didactic conference frequency	No change in protected time for education	#NULL!	#NULL!	#NULL!	#NULL!		0	One or more of my co-residents have been diagnosed with COVID-19	One or more of my co-workers (not co-residents/fellows) have been diagnosed with COVID-19	One or more of my program leaders (chiefs, APDs, PDs) have been diagnosed with COVID-19	One or more members of my immediate family have been diagnosed with COVID-19	One or more members of my extended family have been diagnosed with COVID-19	One or more members of my community (neighborhood, religious groups, etc.) have been diagnosed with COVID-19	0	More than 10	0	0	0	0
	450	Smartphone	completed	01:34:34	2021-04-27	2021-04-27	01:39:57	South	25-30	Since the beginning of the pandemic	8 months	I haven't served in these roles	Not changed	#NULL!	#NULL!	#NULL!	#NULL!	#NULL!	#NULL!	#NULL!	I feel somewhat less prepared to practice independently after graduation	Schedule changes during COVID led me to miss out on training in a future specialty I was considering	0	0	0	0	0	0	Slightly less teaching time on clinical rounds	Significantly fewer didactic conferences	Significantly less protected time for education	Our program leadership (PD, APDs) have held meetings to discuss changes in our education	Our program leadership and/or chiefs have shared resources for our education	Our chief residents have created new resources to improve our education	0		I have been diagnosed with COVID-19	One or more of my co-residents have been diagnosed with COVID-19	One or more of my co-workers (not co-residents/fellows) have been diagnosed with COVID-19	One or more of my program leaders (chiefs, APDs, PDs) have been diagnosed with COVID-19	One or more members of my immediate family have been diagnosed with COVID-19	One or more members of my extended family have been diagnosed with COVID-19	One or more members of my community (neighborhood, religious groups, etc.) have been diagnosed with COVID-19	0	More than 10	0	0	One or more of my co-workers (not co-residents/fellows) have been hospitalized due to COVID-19	0
	452	Smartphone	completed	12:51:55	2021-03-19	2021-03-19	12:56:39	South	31-35	1 month	1 month	I haven't served in these roles	Not changed	#NULL!	#NULL!	#NULL!	#NULL!	#NULL!	#NULL!	#NULL!	I feel significantly more prepared to practice independently after graduation	0	0	0	0	0	I am more likely to choose pulmonology for subspecialty training	0	Slightly less teaching time on clinical rounds	Slightly fewer didactic conferences	No change in protected time for education	#NULL!	#NULL!	#NULL!	#NULL!		0	One or more of my co-residents have been diagnosed with COVID-19	0	0	0	0	One or more members of my community (neighborhood, religious groups, etc.) have been diagnosed with COVID-19	0	4	0	0	0	0
	465	Web: Snap WebHost	completed	13:58:42	2021-04-08	2021-04-08	14:07:49	South	25-30	2 months	3 months	I haven't served in these roles	Not changed	#NULL!	#NULL!	#NULL!	#NULL!	#NULL!	#NULL!	#NULL!	I feel neither more prepared or less prepared to practice independently after graduation	0	I am less likely to choose any subspecialty training	0	0	I am more likely to choose hospital medicine	0	0	No change in teaching time on clinical rounds	Slightly fewer didactic conferences	No change in protected time for education	#NULL!	#NULL!	#NULL!	#NULL!		I have been diagnosed with COVID-19	One or more of my co-residents have been diagnosed with COVID-19	0	One or more of my program leaders (chiefs, APDs, PDs) have been diagnosed with COVID-19	One or more members of my immediate family have been diagnosed with COVID-19	0	0	0	More than 10	0	0	0	0
	466	Smartphone	completed	01:41:49	2021-04-27	2021-04-27	01:48:52	South	41+	Since the beginning of the pandemic	6 months	I haven't served in these roles	Not changed	#NULL!	#NULL!	#NULL!	#NULL!	#NULL!	#NULL!	#NULL!	I feel neither more prepared or less prepared to practice independently after graduation	0	0	0	0	0	0	My career choices have not changed	No change in teaching time on clinical rounds	Slightly fewer didactic conferences	No change in protected time for education	#NULL!	#NULL!	#NULL!	#NULL!		0	One or more of my co-residents have been diagnosed with COVID-19	One or more of my co-workers (not co-residents/fellows) have been diagnosed with COVID-19	0	0	One or more members of my extended family have been diagnosed with COVID-19	One or more members of my community (neighborhood, religious groups, etc.) have been diagnosed with COVID-19	0	4	0	0	0	0
	468	Web: Snap WebHost	completed	18:36:57	2021-04-27	2021-04-27	19:34:02	South	25-30	Has not been disrupted	4 months	I haven't served in these roles	Not changed	#NULL!	#NULL!	#NULL!	#NULL!	#NULL!	#NULL!	#NULL!	I feel somewhat more prepared to practice independently after graduation	0	0	0	I am more likely to choose a subspecialty, other than hospital medicine or pulmonology	0	0	0	No change in teaching time on clinical rounds	No change in didactic conference frequency	No change in protected time for education	#NULL!	#NULL!	#NULL!	#NULL!		0	0	0	0	0	0	One or more members of my community (neighborhood, religious groups, etc.) have been diagnosed with COVID-19	0	#NULL!	0	0	0	0
	479	Web: Snap WebHost	completed	21:37:51	2021-03-21	2021-03-21	21:43:12	South	25-30	2 months	1 month	I haven't served in these roles	Not changed	#NULL!	#NULL!	#NULL!	#NULL!	#NULL!	#NULL!	#NULL!	I feel somewhat more prepared to practice independently after graduation	0	0	0	0	I am more likely to choose hospital medicine	I am more likely to choose pulmonology for subspecialty training	0	Slightly less teaching time on clinical rounds	Significantly fewer didactic conferences	Slightly less protected time for education	0	Our program leadership and/or chiefs have shared resources for our education	Our chief residents have created new resources to improve our education	0		0	One or more of my co-residents have been diagnosed with COVID-19	One or more of my co-workers (not co-residents/fellows) have been diagnosed with COVID-19	0	One or more members of my immediate family have been diagnosed with COVID-19	One or more members of my extended family have been diagnosed with COVID-19	One or more members of my community (neighborhood, religious groups, etc.) have been diagnosed with COVID-19	0	2	0	0	0	0
	491	Smartphone	completed	13:37:03	2021-03-19	2021-03-19	13:50:11	South	31-35	Since the beginning of the pandemic	The entire pandemic	I haven't served in these roles	Not changed	#NULL!	#NULL!	#NULL!	#NULL!	#NULL!	#NULL!	#NULL!	I feel somewhat more prepared to practice independently after graduation	0	0	0	0	0	0	My career choices have not changed	Significantly less teaching time on clinical rounds	Significantly fewer didactic conferences	No change in protected time for education	#NULL!	#NULL!	#NULL!	#NULL!		I have been diagnosed with COVID-19	One or more of my co-residents have been diagnosed with COVID-19	One or more of my co-workers (not co-residents/fellows) have been diagnosed with COVID-19	One or more of my program leaders (chiefs, APDs, PDs) have been diagnosed with COVID-19	0	0	One or more members of my community (neighborhood, religious groups, etc.) have been diagnosed with COVID-19	0	More than 10	0	One or more of my co-residents have been hospitalized due to COVID-19	One or more of my co-workers (not co-residents/fellows) have been hospitalized due to COVID-19	0
	494	Web: Snap WebHost	completed	03:21:20	2021-04-27	2021-04-27	03:24:02	South	25-30	3 months	Not rotated on a unit for COVID-19 patients	I haven't served in these roles	Not changed	#NULL!	#NULL!	#NULL!	#NULL!	#NULL!	#NULL!	#NULL!	I feel somewhat less prepared to practice independently after graduation	0	0	0	0	0	0	My career choices have not changed	No change in teaching time on clinical rounds	Significantly fewer didactic conferences	Slightly less protected time for education	Our program leadership (PD, APDs) have held meetings to discuss changes in our education	Our program leadership and/or chiefs have shared resources for our education	Our chief residents have created new resources to improve our education	0		0	One or more of my co-residents have been diagnosed with COVID-19	One or more of my co-workers (not co-residents/fellows) have been diagnosed with COVID-19	0	0	0	One or more members of my community (neighborhood, religious groups, etc.) have been diagnosed with COVID-19	0	More than 10	0	0	0	0
	500	Web: Snap WebHost	completed	13:57:52	2021-05-11	2021-05-11	14:02:23	South	25-30	2 months	3 months	I haven't served in these roles	Not changed	#NULL!	#NULL!	#NULL!	#NULL!	#NULL!	#NULL!	#NULL!	I feel neither more prepared or less prepared to practice independently after graduation	0	0	0	0	0	0	My career choices have not changed	Slightly less teaching time on clinical rounds	Significantly fewer didactic conferences	Slightly less protected time for education	0	Our program leadership and/or chiefs have shared resources for our education	0	0		0	One or more of my co-residents have been diagnosed with COVID-19	0	0	One or more members of my immediate family have been diagnosed with COVID-19	0	0	0	More than 10	0	0	0	0
	571	Web: Snap WebHost	completed	01:09:15	2021-05-22	2021-05-22	01:14:30	South	25-30	1 month	3 months	I haven't served in these roles	Not changed	#NULL!	#NULL!	#NULL!	#NULL!	#NULL!	#NULL!	#NULL!	I feel neither more prepared or less prepared to practice independently after graduation	0	0	0	0	0	0	My career choices have not changed	Slightly less teaching time on clinical rounds	Slightly fewer didactic conferences	Slightly less protected time for education	Our program leadership (PD, APDs) have held meetings to discuss changes in our education	Our program leadership and/or chiefs have shared resources for our education	Our chief residents have created new resources to improve our education	0		0	One or more of my co-residents have been diagnosed with COVID-19	0	One or more of my program leaders (chiefs, APDs, PDs) have been diagnosed with COVID-19	0	One or more members of my extended family have been diagnosed with COVID-19	0	0	More than 10	0	0	0	0
	627	Smartphone	completed	17:29:06	2021-04-10	2021-04-10	17:35:23	South	25-30	3 months	2 months	I haven't served in these roles	Slightly decreased	It has not increased or decreased	0	0	0	Led to myself or colleagues breaking duty hours	Increased my level of burnout	0	I feel neither more prepared or less prepared to practice independently after graduation	0	0	0	0	0	I am more likely to choose pulmonology for subspecialty training	0	Slightly less teaching time on clinical rounds	Slightly fewer didactic conferences	Slightly less protected time for education	Our program leadership (PD, APDs) have held meetings to discuss changes in our education	0	0	0		0	0	One or more of my co-workers (not co-residents/fellows) have been diagnosed with COVID-19	0	0	0	One or more members of my community (neighborhood, religious groups, etc.) have been diagnosed with COVID-19	0	#NULL!	0	0	0	0
	652	Web: Snap WebHost	completed	16:24:25	2021-03-19	2021-03-19	16:29:09	South	36-40	Has not been disrupted	1 month	I haven't served in these roles	Not changed	#NULL!	#NULL!	#NULL!	#NULL!	#NULL!	#NULL!	#NULL!	I feel somewhat less prepared to practice independently after graduation	0	0	0	0	0	0	My career choices have not changed	No change in teaching time on clinical rounds	No change in didactic conference frequency	No change in protected time for education	#NULL!	#NULL!	#NULL!	#NULL!		0	0	0	0	0	0	0	No one I know personally has been diagnosed with COVID-19	#NULL!	#NULL!	#NULL!	#NULL!	#NULL!
[truncated: 675 more rows]
[truncated: 61 more columns]
